# Supplementary material for: circSnx12 Is Involved in Ferroptosis During Heart Failure by Targeting miR-224-5p
Source: Front Cardiovasc Med. 2021 Apr 21;8:656093. doi: 10.3389/fcvm.2021.656093 (PMC8097164; doi:10.3389/fcvm.2021.656093)
Supplement: Supplementary file 1 [file Table_1.XLS]

ID	logFC	AveExpr	t	P.Value	adj.P.Val	B
mmu-miR-199a-3p	2.061027929	8.809670895	22.99427417	6.24E-16	5.79E-13	26.49517406
mmu-miR-17	1.082535461	8.141365324	16.62097751	3.14E-13	1.46E-10	20.50185488
mmu-miR-20a	1.039691554	7.920876324	15.97391609	6.62E-13	2.05E-10	19.76616488
mmu-miR-21	2.891205246	9.932337293	15.71256801	9.01E-13	2.09E-10	19.46087939
mmu-miR-199a-5p	1.67951616	8.837342748	14.48615997	4.08E-12	7.57E-10	17.9614448
mmu-miR-30b	1.115204743	9.718974351	14.18978841	5.97E-12	9.23E-10	17.58160914
mmu-miR-1896	-1.574341613	11.94342589	-13.98476912	7.80E-12	1.03E-09	17.31464761
mmu-miR-3097-5p	-0.677936706	7.890367035	-13.82624402	9.61E-12	1.11E-09	17.10582002
mmu-miR-193b*	-0.534689126	7.539801643	-13.69875041	1.14E-11	1.17E-09	16.93632326
mmu-miR-5117	1.533577793	9.382400383	13.51118898	1.46E-11	1.36E-09	16.68442311
mmu-miR-466f	-0.922562285	10.38607051	-12.87342278	3.52E-11	2.82E-09	15.80449838
mmu-miR-15b	0.725441686	7.192843566	12.8479298	3.65E-11	2.82E-09	15.76855367
mmu-miR-195	1.281493228	8.809250645	12.45909229	6.35E-11	4.53E-09	15.21268924
mmu-miR-1186	-0.650313581	8.161843476	-12.40080494	6.90E-11	4.57E-09	15.1281145
mmu-miR-24-1*	0.594170523	7.097471016	12.03870303	1.17E-10	7.21E-09	14.59521414
mmu-miR-301b	0.26790197	6.509475572	11.99869639	1.24E-10	7.21E-09	14.53553348
mmu-miR-98	1.374031249	9.759427197	11.64729369	2.10E-10	1.15E-08	14.00428607
mmu-miR-3072	0.873026171	7.231757758	11.58524146	2.31E-10	1.15E-08	13.90914475
mmu-miR-148a	0.699023548	7.44374201	11.57342105	2.35E-10	1.15E-08	13.89097524
mmu-miR-199b*	1.478900811	8.433129146	11.29991313	3.59E-10	1.66E-08	13.46640913
mmu-let-7f	1.050188563	12.08739501	11.22865682	4.01E-10	1.77E-08	13.35447747
mmu-miR-23b	1.42401844	11.13974115	11.19112797	4.25E-10	1.79E-08	13.2953039
mmu-miR-3474	-1.02738983	10.57122273	-11.0982861	4.91E-10	1.98E-08	13.14825321
mmu-miR-669f-5p	-0.969034281	10.03549959	-11.07248824	5.11E-10	1.98E-08	13.1072241
mmu-miR-222	0.797710425	7.222900855	10.80952255	7.77E-10	2.79E-08	12.68477724
mmu-miR-3962	0.790976157	7.021561162	10.79582442	7.94E-10	2.79E-08	12.66255882
mmu-miR-5134	-0.482145368	7.392507369	-10.781163	8.13E-10	2.79E-08	12.63875442
mmu-miR-1188	-0.892847998	8.265888828	-10.72984334	8.83E-10	2.93E-08	12.55523917
mmu-miR-544-3p	0.275571033	6.596167988	10.59159715	1.10E-09	3.53E-08	12.32876712
mmu-miR-672	-1.070185556	9.452909716	-10.49655796	1.29E-09	3.95E-08	12.17179921
mmu-miR-224	0.278420553	6.513649184	10.48142864	1.32E-09	3.95E-08	12.14671477
mmu-miR-3070b-3p	-0.507048456	7.433993492	-10.3774648	1.57E-09	4.54E-08	11.97361996
mmu-miR-27b	1.587498983	10.27599907	10.33595036	1.68E-09	4.72E-08	11.90414636
mmu-miR-669l	-0.926874976	10.6775444	-10.28060867	1.84E-09	5.02E-08	11.81121707
mmu-miR-193	0.40380844	6.442469251	9.99139887	2.99E-09	7.92E-08	11.31963993
mmu-miR-19b	0.766623568	8.470074631	9.933151525	3.30E-09	8.50E-08	11.21941598
mmu-miR-466h-5p	-1.042564593	10.02517804	-9.90874168	3.44E-09	8.62E-08	11.17729212
mmu-miR-19a	0.402262361	7.518892328	9.744140435	4.56E-09	1.11E-07	10.89133548
mmu-miR-142-3p	1.095486344	7.21473512	9.702048899	4.90E-09	1.17E-07	10.81767508
mmu-miR-1948	-0.255181469	6.521298707	-9.552455213	6.35E-09	1.47E-07	10.55410254
mmu-miR-455	0.471827031	6.715444136	9.510953637	6.83E-09	1.55E-07	10.48048405
mmu-miR-1906	-0.401024321	6.944297116	-9.387958993	8.48E-09	1.87E-07	10.26103257
mmu-miR-28	0.637989604	7.493815008	9.327866967	9.43E-09	2.03E-07	10.1531174
mmu-miR-1949	0.71845304	7.727308676	9.305095588	9.81E-09	2.07E-07	10.11210377
mmu-miR-669k*	-1.019376004	9.4944981	-9.281158119	1.02E-08	2.08E-07	10.06891856
mmu-miR-5102	0.430154959	6.979535386	9.27743766	1.03E-08	2.08E-07	10.06219997
mmu-miR-18a	0.397005925	6.721269292	9.235747218	1.11E-08	2.19E-07	9.986792211
mmu-miR-1970	-0.380974133	7.171801538	-9.219307613	1.14E-08	2.21E-07	9.956995806
mmu-miR-667*	-0.895394	7.994622733	-9.096441223	1.42E-08	2.70E-07	9.733202932
mmu-miR-206	-0.450271642	7.449004858	-9.069381952	1.50E-08	2.78E-07	9.683654562
mmu-miR-3082-5p	-0.913240041	10.73931623	-9.043533437	1.57E-08	2.84E-07	9.636234667
mmu-miR-678	-0.490857704	7.248585713	-9.034774394	1.59E-08	2.84E-07	9.62014628
mmu-miR-24-2*	0.730087065	8.22705551	8.853298546	2.22E-08	3.87E-07	9.284568591
mmu-miR-106a	0.923129631	7.714912129	8.844324865	2.25E-08	3.87E-07	9.267863146
mmu-miR-451	1.070388417	7.6779533	8.753469351	2.66E-08	4.49E-07	9.098130372
mmu-miR-669a-5p	-0.878873669	8.576984658	-8.731040748	2.77E-08	4.60E-07	9.05606288
mmu-miR-1966	-0.532376847	8.417125784	-8.720783115	2.83E-08	4.60E-07	9.036801362
mmu-miR-466k	-1.028302641	8.037366663	-8.701706287	2.93E-08	4.64E-07	9.000942445
mmu-miR-32*	-0.882048698	8.581582059	-8.697366209	2.95E-08	4.64E-07	8.992777642
mmu-miR-1192	-0.852716506	7.916685186	-8.68283735	3.03E-08	4.69E-07	8.965426999
mmu-miR-221	1.019856553	8.558997005	8.673696734	3.08E-08	4.69E-07	8.948205443
mmu-miR-297a	-0.855007469	8.993932513	-8.567834279	3.76E-08	5.62E-07	8.747946557
mmu-miR-107	1.015177382	8.631647348	8.528423929	4.04E-08	5.96E-07	8.67301419
mmu-miR-27a	1.378034944	11.15358681	8.483732236	4.40E-08	6.37E-07	8.587789899
mmu-miR-3064-5p	-0.582841918	7.386570013	-8.337747179	5.79E-08	8.27E-07	8.307546044
mmu-miR-125a-5p	0.859948881	10.60278488	8.320273923	5.99E-08	8.42E-07	8.273811794
mmu-miR-615-5p	0.75082525	8.695898507	8.287667442	6.37E-08	8.82E-07	8.210751405
mmu-miR-181c	0.487601035	7.431756848	8.237065619	7.02E-08	9.57E-07	8.112605413
mmu-miR-483	-0.537502069	9.827476037	-8.157194958	8.17E-08	1.10E-06	7.956989024
mmu-miR-294*	-0.432514127	6.986354443	-8.131222399	8.59E-08	1.14E-06	7.9062
mmu-miR-5122	-0.749349316	9.776170921	-8.039639809	1.03E-07	1.34E-06	7.726384685
mmu-miR-5106	0.517260778	8.241873897	8.02192867	1.06E-07	1.37E-06	7.691479464
mmu-miR-324-5p	0.33352832	6.67835605	8.010258143	1.09E-07	1.38E-06	7.668455932
mmu-miR-466i-5p	-0.795979969	12.0896789	-7.94449219	1.23E-07	1.55E-06	7.538368863
mmu-miR-3096b-5p	0.883383443	7.804183323	7.885379797	1.38E-07	1.71E-06	7.420943117
mmu-miR-34c	0.320057037	6.533957617	7.813492869	1.59E-07	1.93E-06	7.277503191
mmu-miR-29c	0.521638208	10.17446133	7.80969654	1.61E-07	1.93E-06	7.269908703
mmu-miR-297b-5p	-0.707818747	7.43927912	-7.8051701	1.62E-07	1.93E-06	7.260851089
mmu-miR-760-3p	-0.548576829	8.372716704	-7.771992186	1.73E-07	2.03E-06	7.1943758
mmu-miR-466f-5p	-0.961434349	10.34324393	-7.732397952	1.87E-07	2.15E-06	7.114849537
mmu-miR-34b-5p	0.393192915	6.648505019	7.730354628	1.88E-07	2.15E-06	7.110739693
mmu-miR-351*	-0.676427083	8.039251577	-7.717243614	1.93E-07	2.18E-06	7.08435536
mmu-miR-28b	0.24181282	6.494891174	7.683536785	2.06E-07	2.30E-06	7.01641752
mmu-miR-467h	-0.924973057	8.346561159	-7.667482442	2.13E-07	2.35E-06	6.984005054
mmu-miR-204	0.278472126	6.548842355	7.643672109	2.23E-07	2.37E-06	6.935869559
mmu-miR-26b*	0.273301593	6.598163752	7.640417446	2.25E-07	2.37E-06	6.929283895
mmu-miR-669c	-0.792586489	9.269848524	-7.636291333	2.26E-07	2.37E-06	6.920932828
mmu-miR-669e	-0.719369005	9.007178063	-7.635242829	2.27E-07	2.37E-06	6.918810336
mmu-miR-468	-0.888934159	9.249608744	-7.629987649	2.29E-07	2.37E-06	6.908170006
mmu-miR-301a	0.379584501	6.689558411	7.627718694	2.30E-07	2.37E-06	6.903574825
mmu-miR-466d-5p	-0.938292131	8.100764591	-7.610284378	2.38E-07	2.43E-06	6.86824287
mmu-miR-423-5p	-0.450988115	9.168023752	-7.600236003	2.43E-07	2.45E-06	6.847860385
mmu-miR-470	-0.228781197	6.523487094	-7.567575112	2.60E-07	2.59E-06	6.781515462
mmu-miR-126-5p	0.743738873	7.188926745	7.543875146	2.72E-07	2.69E-06	6.733282728
mmu-miR-103	0.994232688	8.573937623	7.51516228	2.88E-07	2.82E-06	6.674746279
mmu-miR-208b	1.170625169	7.394137297	7.500317231	2.97E-07	2.87E-06	6.644438216
mmu-miR-146b	0.656274447	7.394203847	7.465915999	3.18E-07	3.05E-06	6.574089253
mmu-miR-142-5p	0.389594314	6.583743024	7.458118661	3.23E-07	3.06E-06	6.558121829
mmu-miR-1187	-1.008010027	11.44700306	-7.446881693	3.31E-07	3.10E-06	6.535096282
mmu-miR-132	0.308450399	6.61579029	7.406976069	3.59E-07	3.30E-06	6.453188421
mmu-miR-139-5p	0.542518213	7.183726812	7.405904108	3.59E-07	3.30E-06	6.450985217
mmu-miR-379	0.288336456	6.711105685	7.395342352	3.67E-07	3.34E-06	6.429269336
mmu-miR-673-3p	-0.441649491	7.3267565	-7.379426856	3.79E-07	3.42E-06	6.39651731
mmu-miR-670	-0.70063398	7.31647439	-7.34015892	4.11E-07	3.62E-06	6.315563098
mmu-miR-465b-5p	-0.615165642	7.288373852	-7.337285048	4.13E-07	3.62E-06	6.309630219
mmu-miR-668*	-0.33399569	6.761504263	-7.33632448	4.14E-07	3.62E-06	6.307646954
mmu-miR-878-3p	-0.253376235	6.476083209	-7.325034853	4.23E-07	3.67E-06	6.284328203
mmu-miR-23a	1.308587992	11.0741523	7.314212698	4.33E-07	3.72E-06	6.261958931
mmu-miR-467c	-0.734834648	7.998663757	-7.283706875	4.61E-07	3.92E-06	6.198819062
mmu-miR-140	0.669142338	7.311462629	7.241968802	5.02E-07	4.23E-06	6.112228787
mmu-miR-669o-5p	-1.014482807	9.35708201	-7.208841672	5.37E-07	4.46E-06	6.043336751
mmu-miR-1249*	-0.413870193	10.82394496	-7.203916711	5.42E-07	4.46E-06	6.033082138
mmu-miR-1941-5p	-0.398592296	7.217985129	-7.202879179	5.43E-07	4.46E-06	6.030921406
mmu-miR-329*	-0.168557783	6.491793258	-7.192055475	5.56E-07	4.51E-06	6.008371703
mmu-miR-105	-0.188422195	6.437370226	-7.189022807	5.59E-07	4.51E-06	6.002050749
mmu-miR-26b	1.082239076	9.252456594	7.162013497	5.91E-07	4.73E-06	5.945701377
mmu-miR-322	0.741176601	7.830831356	7.14369395	6.14E-07	4.87E-06	5.907426017
mmu-miR-1951	-0.32070786	7.223976503	-7.125807403	6.37E-07	5.01E-06	5.870012185
mmu-miR-339-5p	0.346357792	7.183603176	7.099939914	6.71E-07	5.24E-06	5.815829058
mmu-miR-16	1.198500897	10.06420625	7.082907163	6.95E-07	5.38E-06	5.780102985
mmu-miR-669d	-0.82602114	8.517475593	-7.063334165	7.24E-07	5.55E-06	5.739001206
mmu-miR-218	0.300337034	6.799213177	7.059097342	7.30E-07	5.56E-06	5.730097516
mmu-miR-5115	-0.963019269	13.7478764	-7.039774848	7.60E-07	5.74E-06	5.689461116
mmu-miR-194-1*	-0.280312428	6.399873965	-7.030822702	7.74E-07	5.77E-06	5.670617446
mmu-miR-185*	-0.301162971	7.453495632	-7.029162989	7.77E-07	5.77E-06	5.667122695
mmu-miR-669n	-0.738686417	9.853712412	-6.943417546	9.29E-07	6.84E-06	5.486079547
mmu-miR-24	1.134828676	11.70052364	6.922340503	9.70E-07	7.09E-06	5.441429291
mmu-miR-466c-5p	-0.873893653	10.12192758	-6.911706648	9.92E-07	7.19E-06	5.418880092
mmu-miR-497	0.914532417	8.471974761	6.901154418	1.01E-06	7.24E-06	5.39648934
mmu-miR-1186b	-0.565576436	8.334161664	-6.898675124	1.02E-06	7.24E-06	5.391226417
mmu-miR-155*	0.167226815	6.354677899	6.897425681	1.02E-06	7.24E-06	5.388573856
mmu-miR-466a-5p	-0.640686296	6.763767588	-6.85251062	1.12E-06	7.86E-06	5.293083985
mmu-miR-466o-3p	-0.351072657	6.787554651	-6.848890783	1.13E-06	7.86E-06	5.285376716
mmu-miR-652	0.568760067	7.592483279	6.8474459	1.14E-06	7.86E-06	5.282299829
mmu-miR-31*	0.207298213	6.432650831	6.80593299	1.24E-06	8.51E-06	5.193781945
mmu-miR-669b	-0.78365194	8.352392759	-6.797825408	1.26E-06	8.60E-06	5.176468058
mmu-miR-1940	-0.514302802	10.09854932	-6.757800587	1.37E-06	9.28E-06	5.09086972
mmu-let-7a	1.03045387	12.80447805	6.731951343	1.45E-06	9.73E-06	5.03547787
mmu-miR-3057-5p	-0.249251532	6.673605101	-6.711124198	1.51E-06	1.01E-05	4.990785277
mmu-let-7i	0.991551364	10.37131673	6.693527509	1.57E-06	1.04E-05	4.952981503
mmu-miR-1952	-0.927465799	11.44898463	-6.684702695	1.60E-06	1.04E-05	4.934007827
mmu-miR-5130	0.665992824	8.188305681	6.683856053	1.60E-06	1.04E-05	4.932186994
mmu-miR-432	-0.439296278	6.863189302	-6.68240531	1.61E-06	1.04E-05	4.929066731
mmu-miR-342-3p	0.282024252	6.801361636	6.679794509	1.62E-06	1.04E-05	4.923450739
mmu-miR-194-2*	-0.331264987	6.998721919	-6.669391379	1.65E-06	1.06E-05	4.901064323
mmu-miR-706	-0.796514607	8.798658664	-6.658158433	1.69E-06	1.08E-05	4.876876731
mmu-miR-503	0.306377691	6.916123052	6.625479439	1.81E-06	1.14E-05	4.806418655
mmu-miR-1894-5p	-1.009538311	11.46958192	-6.615641872	1.85E-06	1.16E-05	4.785181661
mmu-miR-5046	0.415123625	7.100433065	6.612422359	1.86E-06	1.16E-05	4.778228827
mmu-miR-466j	-1.039270937	10.24489727	-6.576403303	2.01E-06	1.24E-05	4.700353057
mmu-miR-664*	-0.333144799	8.475889525	-6.575280842	2.02E-06	1.24E-05	4.697923586
mmu-miR-3068*	0.400641555	8.232027332	6.552073966	2.12E-06	1.29E-05	4.6476588
mmu-miR-20b	0.691621782	7.205248189	6.536250329	2.19E-06	1.33E-05	4.613346938
mmu-miR-92b	0.435014693	7.273470051	6.525347234	2.25E-06	1.35E-05	4.589686505
mmu-miR-3096-3p	0.722517248	7.868731993	6.489603704	2.42E-06	1.45E-05	4.512016683
mmu-miR-144	0.255506212	6.544608284	6.472921161	2.51E-06	1.49E-05	4.475711549
mmu-miR-152	0.673269882	7.93009603	6.437788	2.71E-06	1.60E-05	4.399140921
mmu-miR-574-5p	-0.970640246	11.97028565	-6.401813897	2.93E-06	1.72E-05	4.32058008
mmu-miR-3968	0.867525327	14.01762874	6.372022285	3.12E-06	1.82E-05	4.255400828
mmu-miR-499*	0.318229646	7.145204785	6.359518385	3.21E-06	1.86E-05	4.228012121
mmu-miR-688	0.217740866	6.532526642	6.345597979	3.30E-06	1.90E-05	4.197498376
mmu-miR-3970	0.300976552	6.7201851	6.334097141	3.39E-06	1.94E-05	4.172270678
mmu-miR-297c	-0.57483066	7.512799153	-6.324779208	3.46E-06	1.97E-05	4.151819592
mmu-miR-22*	0.533180395	7.893739241	6.286581768	3.76E-06	2.11E-05	4.067874427
mmu-let-7g	1.073843093	10.18623819	6.286041818	3.76E-06	2.11E-05	4.066686546
mmu-miR-3096-5p	0.633127205	7.38354743	6.284047293	3.78E-06	2.11E-05	4.062298319
mmu-miR-425	0.366940277	6.729730951	6.265465453	3.93E-06	2.18E-05	4.021392949
mmu-miR-511-5p	-0.207070311	6.570242046	-6.260840347	3.97E-06	2.19E-05	4.011205027
mmu-miR-33	0.224036531	6.430416843	6.246340491	4.10E-06	2.25E-05	3.979249102
mmu-miR-1897-5p	-0.397195085	9.199401625	-6.243233537	4.13E-06	2.25E-05	3.972398513
mmu-miR-3472	-0.664008612	8.51691506	-6.221846473	4.32E-06	2.35E-05	3.925210771
mmu-miR-466m-5p	-0.95797124	9.672764084	-6.218226005	4.36E-06	2.35E-05	3.917217349
mmu-miR-5104	-0.233816899	7.323351299	-6.2081789	4.45E-06	2.38E-05	3.895026856
mmu-miR-344e	0.136676065	6.38967712	6.207455563	4.46E-06	2.38E-05	3.893428805
mmu-miR-1843b-5p	-0.551026265	7.956803735	-6.186236378	4.67E-06	2.48E-05	3.84652247
mmu-miR-17*	0.257534496	6.86502726	6.150178323	5.05E-06	2.67E-05	3.766693546
mmu-miR-20a*	0.160473103	6.417964151	6.144456287	5.12E-06	2.68E-05	3.754011674
mmu-miR-697	-0.166466325	6.445874813	-6.104407344	5.59E-06	2.91E-05	3.665144851
mmu-miR-140*	0.696422546	8.291228741	6.044112084	6.38E-06	3.31E-05	3.531007529
mmu-miR-15a	0.925398301	9.188178383	6.017253839	6.77E-06	3.49E-05	3.47112488
mmu-miR-194	0.377912579	7.009626465	6.012192545	6.84E-06	3.51E-05	3.4598313
mmu-miR-3060	-0.343527092	6.90188036	-6.008688792	6.90E-06	3.51E-05	3.45201149
mmu-miR-877	-0.448584677	8.247353631	-6.00702485	6.92E-06	3.51E-05	3.448297363
mmu-miR-30e*	0.327201383	7.347961635	5.996279839	7.09E-06	3.56E-05	3.424305759
mmu-let-7e	0.81965408	10.57639322	5.993683673	7.13E-06	3.56E-05	3.418507087
mmu-miR-1955-5p	-0.142490646	6.241216014	-5.993493	7.13E-06	3.56E-05	3.41808118
mmu-miR-3059*	-0.322979501	7.055397122	-5.978816155	7.37E-06	3.64E-05	3.385285389
mmu-miR-3083	0.219577169	6.546787664	5.977840968	7.38E-06	3.64E-05	3.383105467
mmu-miR-1198-5p	-0.712572146	9.229901815	-5.947659653	7.89E-06	3.87E-05	3.31558699
mmu-miR-5101	-0.356983628	6.621801523	-5.930758313	8.19E-06	4.00E-05	3.277733708
mmu-miR-3098-5p	-0.487644592	7.982480693	-5.909185838	8.59E-06	4.17E-05	3.229373776
mmu-miR-207	-0.587992665	10.7731299	-5.904936495	8.67E-06	4.19E-05	3.219841937
mmu-miR-296-3p	-0.364683095	8.532641961	-5.890562038	8.95E-06	4.31E-05	3.187583794
mmu-miR-1843-5p	-0.557709208	7.98494237	-5.872230255	9.33E-06	4.46E-05	3.146412928
mmu-miR-598*	-0.202895049	6.570601455	-5.869724705	9.38E-06	4.46E-05	3.140783008
mmu-miR-1941-3p	-0.127720264	6.524759357	-5.854528649	9.70E-06	4.59E-05	3.106623561
mmu-miR-1306-3p	-0.292668583	6.875154603	-5.848110367	9.84E-06	4.63E-05	3.092188496
mmu-miR-466b-5p	-0.859165889	7.535687902	-5.845659282	9.89E-06	4.64E-05	3.08667473
mmu-miR-196b*	-0.343852808	6.639974511	-5.836429541	1.01E-05	4.71E-05	3.065906591
mmu-miR-383	-0.220002767	6.521819538	-5.825212807	1.04E-05	4.80E-05	3.040655468
mmu-miR-2861	0.638609125	8.866113082	5.820890745	1.05E-05	4.83E-05	3.03092214
mmu-let-7b	0.760151495	12.2281526	5.799600693	1.10E-05	5.04E-05	2.982948459
mmu-miR-30c	0.855932921	10.04171207	5.748521746	1.23E-05	5.62E-05	2.867660731
mmu-miR-125a-3p	0.482691257	8.680686974	5.724067919	1.30E-05	5.90E-05	2.812373775
mmu-miR-100	0.730999303	9.735891316	5.719865603	1.31E-05	5.93E-05	2.802866859
mmu-miR-1965	-0.218559438	6.541290462	-5.713547518	1.33E-05	5.98E-05	2.78857012
mmu-miR-190b	-0.257166166	6.571538887	-5.699372706	1.37E-05	6.15E-05	2.756480569
mmu-miR-92a	0.522432855	8.171357654	5.686784454	1.41E-05	6.29E-05	2.727966131
mmu-miR-494*	-0.222153978	6.447728693	-5.658144314	1.50E-05	6.68E-05	2.663033847
mmu-miR-484	0.257855629	7.383141854	5.649212224	1.53E-05	6.78E-05	2.642766942
mmu-miR-3109	0.170974588	6.602932919	5.629570298	1.60E-05	7.05E-05	2.598172481
mmu-miR-130b	0.495218547	7.40049577	5.619990028	1.64E-05	7.17E-05	2.576408356
mmu-miR-701	-0.179274031	6.516890106	-5.597742788	1.72E-05	7.49E-05	2.525834363
mmu-miR-696	-0.531658068	8.078595404	-5.596780917	1.73E-05	7.49E-05	2.523646722
mmu-miR-93	0.440677954	8.533197669	5.556421282	1.89E-05	8.16E-05	2.431776809
mmu-miR-411	0.190355153	6.403250565	5.550414552	1.92E-05	8.23E-05	2.418090967
mmu-miR-325	-0.392519342	6.667345484	-5.524102761	2.03E-05	8.70E-05	2.358103063
mmu-miR-7a-2*	-0.48313799	7.201701886	-5.519607318	2.05E-05	8.75E-05	2.347847716
mmu-miR-29b	0.829401166	10.38352329	5.516090976	2.07E-05	8.78E-05	2.339824705
mmu-miR-301b*	0.265454669	6.574459266	5.501587349	2.14E-05	9.03E-05	2.306721056
mmu-miR-677*	0.559393804	9.233502002	5.498381309	2.16E-05	9.05E-05	2.299400943
mmu-miR-136	0.141872505	6.561302204	5.494859361	2.17E-05	9.06E-05	2.291358493
mmu-miR-485	-0.266818786	7.569171849	-5.49400243	2.18E-05	9.06E-05	2.289401506
mmu-miR-204*	-0.443638898	7.629430903	-5.456096286	2.37E-05	9.83E-05	2.202770324
mmu-miR-101b	0.441555591	7.143607694	5.380983373	2.81E-05	0.000116028	2.030744018
mmu-miR-330*	-0.237164336	6.550631016	-5.366028194	2.91E-05	0.000119511	1.996437318
mmu-miR-3088	0.150226647	6.387918029	5.340582138	3.08E-05	0.000125826	1.938023482
mmu-miR-127	0.372294524	7.007302091	5.33953816	3.09E-05	0.000125826	1.935625828
mmu-miR-466n-5p	-0.559793893	7.016371	-5.335995927	3.12E-05	0.000126292	1.927489916
mmu-miR-370	-0.374732961	7.791620701	-5.327169042	3.18E-05	0.00012783	1.907211745
mmu-miR-3471	-0.354129099	7.134853209	-5.326866741	3.18E-05	0.00012783	1.906517156
mmu-miR-3102-3p.2	-0.555792078	10.70426151	-5.312574222	3.29E-05	0.000131494	1.873669419
mmu-miR-1930*	-0.588757477	7.459401045	-5.310543274	3.30E-05	0.000131538	1.869000511
mmu-miR-758*	-0.150876985	6.471329487	-5.29206023	3.44E-05	0.000136108	1.826495609
mmu-miR-30c-2*	-0.26566419	7.371165592	-5.29182653	3.45E-05	0.000136108	1.825958009
mmu-miR-25	0.45066103	7.574345577	5.286410162	3.49E-05	0.000137217	1.813497112
mmu-miR-291a-5p	-0.219333877	6.643611569	-5.283238624	3.51E-05	0.000137631	1.806199638
mmu-miR-378b	-0.490535998	12.36996773	-5.280291659	3.54E-05	0.00013785	1.799418211
mmu-miR-449b	-0.178612289	6.647340967	-5.278863593	3.55E-05	0.00013785	1.796131771
mmu-miR-187	-0.237172142	6.916275223	-5.275718857	3.58E-05	0.000138265	1.788894183
mmu-miR-680	-0.232060305	7.077973555	-5.272204575	3.60E-05	0.0001388	1.780805206
mmu-miR-3097-3p	0.143369243	6.448872279	5.261645329	3.69E-05	0.000141602	1.756494988
mmu-miR-5097	0.596125738	14.6297762	5.253684142	3.76E-05	0.000143591	1.738160731
mmu-miR-3065*	-0.163930507	6.362046622	-5.251613125	3.78E-05	0.000143591	1.733390505
mmu-miR-26a-2*	-0.262042156	6.66565076	-5.250153284	3.79E-05	0.000143591	1.730027828
mmu-miR-21*	0.447671328	6.768970988	5.241310892	3.87E-05	0.000145928	1.709656448
mmu-miR-135a-2*	-0.28101666	7.006053426	-5.21928519	4.07E-05	0.00015285	1.658888323
mmu-miR-3060*	-0.342151641	7.032867338	-5.202695898	4.23E-05	0.000158127	1.620627995
mmu-miR-3105-5p	-0.207144803	6.816080769	-5.199078018	4.26E-05	0.000158803	1.612281409
mmu-miR-540-3p	-0.231655707	6.812282478	-5.173629776	4.52E-05	0.000167468	1.553545715
mmu-miR-99b*	-0.334399959	7.201256176	-5.172408916	4.53E-05	0.000167468	1.550726798
mmu-miR-692	0.181586778	6.523415627	5.169934594	4.56E-05	0.000167753	1.545013378
mmu-miR-26a	0.641347413	11.31705481	5.146338254	4.81E-05	0.000176386	1.490506726
mmu-miR-223	0.800891082	7.356290055	5.126981215	5.03E-05	0.000183678	1.445765194
mmu-miR-677	0.190302804	7.133274061	5.037072239	6.18E-05	0.000225009	1.2376423
mmu-miR-129-1-3p	-0.294487078	7.664736388	-5.024928818	6.36E-05	0.000230493	1.209495457
mmu-miR-1936	-0.146018464	6.48915526	-5.002505251	6.70E-05	0.000241785	1.157498689
mmu-miR-1899	-0.518771321	11.21185712	-4.985884739	6.96E-05	0.000250267	1.118940412
mmu-miR-297a*	-0.380938376	7.075433474	-4.982520979	7.01E-05	0.000251245	1.111134938
mmu-miR-3089-5p	-0.224760576	7.009152471	-4.978612645	7.08E-05	0.000252547	1.102065045
mmu-let-7c-1*	0.22100448	6.576921951	4.953713554	7.49E-05	0.000266477	1.04426405
mmu-miR-106b	0.382414852	7.746587329	4.945601359	7.64E-05	0.000270485	1.025425435
mmu-miR-151-5p	0.584348225	7.873657377	4.943292931	7.68E-05	0.000270898	1.020064061
mmu-miR-187*	-0.14013428	6.612730328	-4.90580322	8.37E-05	0.000294324	0.932956807
mmu-miR-695	-0.162496573	6.464831377	-4.856323236	9.39E-05	0.000328826	0.817890173
mmu-miR-130a	0.835512207	9.034411554	4.8512548	9.50E-05	0.000331463	0.80609738
mmu-miR-146a	0.683656048	8.12575177	4.832957253	9.91E-05	0.000344428	0.763515358
mmu-miR-30b*	-0.24801082	7.14625962	-4.831481728	9.95E-05	0.000344428	0.760080922
mmu-miR-30a*	0.374040174	7.522696811	4.825288411	0.000100908	0.000348115	0.745664394
mmu-miR-23a*	-0.297443502	8.017223162	-4.783555101	0.000111176	0.000381785	0.648480954
mmu-miR-448-3p	0.107871836	6.354107105	4.782336356	0.000111491	0.000381785	0.645641923
mmu-miR-344b	0.161317193	6.532080855	4.774294775	0.000113594	0.000386805	0.626907971
mmu-miR-99b	0.498924237	7.655114842	4.773549644	0.000113791	0.000386805	0.625171973
mmu-miR-667	-0.410602635	10.68277786	-4.766565216	0.000115653	0.0003917	0.608898794
mmu-miR-1224	-0.575596143	11.89833817	-4.743974126	0.00012189	0.000411323	0.556252093
mmu-miR-495	0.137410906	6.436900179	4.728669044	0.000126308	0.000424687	0.520575533
mmu-miR-1199*	0.267883936	6.958102754	4.682300484	0.000140705	0.000471388	0.412447264
mmu-miR-361	0.383541865	7.213231969	4.66490911	0.000146524	0.000489115	0.371877004
mmu-let-7c	0.771793945	12.57776153	4.656345963	0.000149477	0.000497185	0.351898375
mmu-miR-351	0.1942817	7.026708416	4.639954249	0.000155299	0.000514707	0.313650313
mmu-let-7g*	0.14783954	6.856624475	4.632596645	0.000157987	0.00052175	0.296480357
mmu-miR-3963	0.830994113	11.101788	4.593357941	0.000173132	0.000569741	0.204893873
mmu-miR-34a	0.596819638	8.974097123	4.567121778	0.000184069	0.000603589	0.143642049
mmu-miR-3058*	-0.206352665	6.620797622	-4.548265706	0.000192357	0.000628545	0.09961422
mmu-let-7d	0.722438458	11.71258949	4.539928262	0.00019614	0.00063866	0.080145451
mmu-miR-669h-3p	-0.178721687	6.415888299	-4.537230141	0.000197381	0.000640452	0.07384491
mmu-miR-10b	0.221832916	6.937760464	4.533115913	0.000199287	0.000644385	0.064237394
mmu-miR-3069-3p	0.197378526	6.671764171	4.516441158	0.000207207	0.000667667	0.025297045
mmu-miR-494	0.619896457	10.39374352	4.514629546	0.000208086	0.000667783	0.021066272
mmu-miR-5118	-0.319098934	7.706348475	-4.513406404	0.000208682	0.000667783	0.018209777
mmu-miR-124*	0.106286312	6.422227101	4.486635891	0.000222162	0.000708475	-0.044311796
mmu-miR-410*	-0.185655342	6.439593395	-4.484119513	0.000223473	0.000710217	-0.050188896
mmu-let-7b*	-0.180409056	6.510666299	-4.473614712	0.000229032	0.000725399	-0.074723525
mmu-miR-1947	-0.220230686	7.059499276	-4.457258416	0.000237966	0.000751132	-0.112925234
mmu-miR-362-5p	0.161918562	6.697680642	4.420930624	0.000259084	0.000815018	-0.197772256
mmu-miR-326*	0.461562661	8.435099102	4.395092388	0.000275243	0.000862924	-0.258117343
mmu-miR-217*	0.138258952	6.43840559	4.391654566	0.000277468	0.000865933	-0.266146063
mmu-miR-150*	-0.22792293	7.227145469	-4.390730809	0.000278069	0.000865933	-0.268303399
mmu-miR-574-3p	-0.441109363	9.142411357	-4.385560154	0.000281457	0.000873552	-0.280378797
mmu-miR-3067	-0.122070693	6.46623954	-4.371583218	0.000290824	0.000899394	-0.313019005
mmu-miR-3470a	-0.351700602	8.819039011	-4.369662811	0.000292136	0.000899394	-0.317503571
mmu-miR-764-3p	-0.233158038	6.730032268	-4.368852151	0.000292691	0.000899394	-0.319396626
mmu-miR-3475	-0.149745404	6.57357185	-4.360616402	0.000298393	0.000912555	-0.338628388
mmu-miR-5136	-0.144242408	6.965748705	-4.359834064	0.000298941	0.000912555	-0.340455231
mmu-miR-302d*	0.218339741	6.677981051	4.329022198	0.000321323	0.000977665	-0.412398148
mmu-miR-291b-5p	-0.168039726	6.634233205	-4.321436273	0.000327087	0.000991952	-0.430108525
mmu-miR-1982*	-0.366036325	9.501833648	-4.319225526	0.000328787	0.000993857	-0.435269644
mmu-miR-3088*	0.150766211	6.535386725	4.309989595	0.000335983	0.001012311	-0.456830577
mmu-miR-340-5p	0.180868855	6.590651234	4.303088024	0.000341463	0.001025493	-0.472941053
mmu-miR-19a*	0.129903204	6.329699281	4.278365685	0.00036184	0.001083185	-0.530643331
mmu-miR-344g-3p	0.139306305	6.56842702	4.275935107	0.000363908	0.001084462	-0.536315644
mmu-miR-302a*	0.099066885	6.364177716	4.275120483	0.000364604	0.001084462	-0.538216726
mmu-miR-133b*	-0.10203443	6.302103797	-4.256776648	0.00038063	0.001128514	-0.581021561
mmu-miR-694	-0.358149954	6.724001814	-4.241656914	0.00039437	0.001165526	-0.616296805
mmu-miR-3473d	-0.402027144	10.19010616	-4.234552159	0.000400997	0.001181349	-0.632870529
mmu-miR-669h-5p	0.393033397	7.918890687	4.230275271	0.00040504	0.001185861	-0.642846831
mmu-miR-219-3p	-0.119282278	6.499565188	-4.229862213	0.000405432	0.001185861	-0.643810306
mmu-miR-493	-0.301455295	6.864394755	-4.22888577	0.000406362	0.001185861	-0.64608788
mmu-miR-10a	0.261889021	7.06400965	4.210157906	0.000424612	0.001235234	-0.689765588
mmu-miR-664	-0.637863501	10.35792552	-4.205675726	0.0004291	0.001244389	-0.700217477
mmu-miR-34c*	-0.265734082	6.871365099	-4.18818821	0.00044707	0.001292464	-0.740989962
mmu-miR-511-3p	0.272808595	6.431452013	4.186097388	0.000449268	0.001294786	-0.745864067
mmu-miR-3081*	-0.239791741	7.259068741	-4.177171146	0.000458776	0.001318094	-0.766671118
mmu-miR-181d	0.341784369	7.518971172	4.174032165	0.000462167	0.001323739	-0.773987402
mmu-miR-433*	0.126468923	6.629833422	4.16894649	0.000467715	0.001335506	-0.785840245
mmu-miR-3062	0.168371555	6.653658238	4.150304392	0.000488627	0.001390937	-0.829279789
mmu-miR-5127	-0.763448104	10.17133232	-4.118791874	0.000526125	0.001493102	-0.902677869
mmu-miR-7b*	-0.500142722	7.9649667	-4.116928278	0.000528431	0.001495073	-0.907017168
mmu-miR-188-5p	-0.284833062	7.531571023	-4.100483667	0.00054922	0.001549167	-0.945300879
mmu-miR-219-5p	0.118508937	6.348333727	4.097262087	0.000553387	0.001556192	-0.952799373
mmu-miR-3470b	-0.341877151	8.960275743	-4.072911245	0.000585927	0.001642719	-1.009461638
mmu-miR-467d	0.120059869	6.343622083	4.04919202	0.000619459	0.0017315	-1.064624961
mmu-miR-1b-5p	-0.151908782	6.313676853	-4.021314307	0.000661328	0.001842981	-1.129419927
mmu-miR-3069-5p	0.11109297	6.477429016	3.989157351	0.000713144	0.00198143	-1.204103513
mmu-miR-101a	0.42124831	7.831511816	3.983192023	0.000723192	0.00200335	-1.21795065
mmu-miR-128	0.208478921	6.683024495	3.976823938	0.000734075	0.002027444	-1.232730128
mmu-miR-666-5p	0.082732826	6.425518615	3.971731709	0.000742894	0.002045715	-1.244546579
mmu-miR-344c	0.136849389	6.396375104	3.965583513	0.000753684	0.002069285	-1.258811066
mmu-miR-3070a*	-0.451391188	8.357170152	-3.960766589	0.000762246	0.002086619	-1.269985055
mmu-miR-668	0.57324953	9.442966431	3.957523693	0.000768064	0.002091864	-1.277506818
mmu-miR-344f-5p	0.108506544	6.559354387	3.957187702	0.00076867	0.002091864	-1.278286093
mmu-miR-99a	0.643322882	10.12831261	3.950282936	0.000781217	0.002116321	-1.294298804
mmu-miR-3068	0.263248804	7.65317649	3.949736853	0.000782218	0.002116321	-1.295565072
mmu-miR-196a	-0.112923891	6.315646993	-3.941217465	0.000798001	0.002152746	-1.315317242
mmu-miR-1968	-0.150840208	6.709842085	-3.935345176	0.000809064	0.002176265	-1.328929078
mmu-miR-18b*	-0.466198556	8.158900512	-3.933973174	0.000811671	0.002176967	-1.332108987
mmu-miR-191	0.493948408	8.393343443	3.899992685	0.000878969	0.002347003	-1.410820887
mmu-miR-350*	0.117460931	6.390949314	3.899431613	0.000880126	0.002347003	-1.412119798
mmu-miR-340-3p	0.104319461	6.42607787	3.88932854	0.000901214	0.00239635	-1.43550465
mmu-miR-5126	0.579119998	11.13629633	3.876701127	0.000928278	0.002461264	-1.464720785
mmu-miR-693-3p	-0.140653934	6.475975237	-3.852596287	0.000982207	0.002596833	-1.520455286
mmu-miR-378	-0.49422798	12.71051691	-3.848865604	0.000990828	0.00260936	-1.529076798
mmu-miR-3098-3p	-0.187212344	7.684005488	-3.8481159	0.000992569	0.00260936	-1.530809198
mmu-miR-882	-0.195334819	6.515394931	-3.83830884	0.00101563	0.002662443	-1.553466554
mmu-miR-1933-5p	-0.127389899	6.422569921	-3.8328513	0.001028694	0.002689092	-1.566071444
mmu-miR-449c	-0.113640085	6.298734288	-3.831522159	0.0010319	0.002689897	-1.569140859
mmu-miR-5123	-0.11568284	6.292380489	-3.827657074	0.001041281	0.002706749	-1.578065669
mmu-miR-335-5p	0.273847184	6.615155374	3.821230447	0.001057068	0.00274011	-1.592902272
mmu-miR-3065	-0.108311158	6.34801389	-3.813752059	0.001075738	0.002780737	-1.610162162
mmu-miR-329	-0.180496457	6.559611952	-3.775780356	0.001175705	0.003030705	-1.69771705
mmu-miR-673-5p	-0.123404843	6.493759003	-3.743595759	0.001267615	0.003258577	-1.771814691
mmu-miR-652*	0.354951584	8.845591291	3.73167123	0.001303447	0.003341432	-1.799240458
mmu-miR-491*	0.532884486	8.011323944	3.727764656	0.001315402	0.003362792	-1.808222014
mmu-miR-3080-3p	0.082216986	6.286021593	3.702051824	0.00139685	0.003553309	-1.867295827
mmu-miR-344d-3*	0.106548706	6.254212778	3.701827071	0.001397584	0.003553309	-1.867811855
mmu-miR-381	0.126573986	6.427623788	3.700358528	0.001402386	0.003555777	-1.871183462
mmu-miR-433	-0.113295738	6.344202681	-3.698260942	0.001409273	0.003563504	-1.875998849
mmu-miR-466f-3p	-0.460023999	8.911627892	-3.689481252	0.001438467	0.003627438	-1.896148695
mmu-miR-488	0.104006165	6.41336445	3.685237752	0.001452791	0.003653631	-1.90588453
mmu-miR-1960	-0.129053001	6.744269417	-3.673115391	0.001494492	0.003748347	-1.933685073
mmu-miR-883a-5p	-0.093532151	6.323271078	-3.670047843	0.00150523	0.003765105	-1.940717185
mmu-miR-331-3p	0.255242386	6.875260235	3.661804206	0.001534469	0.003827923	-1.959609441
mmu-miR-1967	-0.176126683	7.200593376	-3.656422977	0.001553857	0.003865897	-1.971937337
mmu-miR-499	0.490912504	9.637492122	3.641104503	0.001610385	0.003995823	-2.007010927
mmu-miR-1893	0.147922532	6.843069012	3.634515479	0.001635321	0.004046874	-2.022088273
mmu-miR-713	-0.148907257	6.649614412	-3.627980095	0.00166043	0.004098083	-2.037037417
mmu-miR-1961	0.095090475	6.340771991	3.625444115	0.001670276	0.004111448	-2.042836782
mmu-miR-16-1*	-0.29495108	7.419155115	-3.614573731	0.001713136	0.004205795	-2.067686094
mmu-miR-344d-2*	-0.14447649	6.467492188	-3.607495762	0.001741626	0.004261691	-2.083857757
mmu-miR-770-5p	-0.174844881	7.383406906	-3.605684152	0.001748992	0.004261691	-2.087995836
mmu-miR-744	0.569855614	10.47953198	3.605515099	0.001749681	0.004261691	-2.088381964
mmu-miR-671-5p	0.142163134	6.574616983	3.601936355	0.00176433	0.004286122	-2.096555168
mmu-miR-376a*	0.107474328	6.201283111	3.595569219	0.001790693	0.004338806	-2.11109231
mmu-miR-365-2*	-0.125186263	6.956357958	-3.583504685	0.001841715	0.00444123	-2.138622422
mmu-miR-1306-5p	-0.395592216	8.509688712	-3.581908537	0.001848572	0.00444123	-2.142263188
mmu-miR-193b	0.208718434	7.335467817	3.581272763	0.00185131	0.00444123	-2.143713272
mmu-miR-467e	-0.259560557	6.70995766	-3.581087777	0.001852108	0.00444123	-2.14413518
mmu-miR-138	-0.183761299	6.767611195	-3.554812106	0.001968892	0.004709103	-2.204015104
mmu-miR-374*	-0.081006963	6.56543822	-3.538232936	0.002046284	0.004881624	-2.241746891
mmu-miR-183*	0.102226039	6.482885296	3.535255871	0.002060495	0.004902922	-2.248518014
mmu-miR-3102*	-0.351059411	11.75392228	-3.523166441	0.00211921	0.005029736	-2.276001103
mmu-miR-500	0.231511263	6.995720484	3.519373905	0.002137966	0.005061308	-2.284618241
mmu-miR-3969	0.110113965	6.369140102	3.508182163	0.002194275	0.005181391	-2.31003467
mmu-miR-3102-5p.2	-0.570342541	10.98343573	-3.503689476	0.002217287	0.005222442	-2.320232184
mmu-miR-362-3p	0.125975843	6.504771515	3.491933225	0.002278633	0.005353346	-2.346901813
mmu-miR-761	-0.160281753	6.251675288	-3.486668456	0.002306645	0.00540547	-2.358838215
mmu-miR-3099	-0.454811629	9.874172148	-3.474329363	0.002373629	0.005548431	-2.386796528
mmu-miR-1903	-0.244657878	7.163423006	-3.465269518	0.002424025	0.005651998	-2.407309125
mmu-miR-598	-0.110172753	6.214280843	-3.44279308	0.002553637	0.005939286	-2.458140784
mmu-miR-532-3p	-0.479975785	10.1606567	-3.423831305	0.002668256	0.006180873	-2.500958411
mmu-miR-126-3p	0.545490299	12.31128407	3.423414766	0.00267083	0.006180873	-2.501898316
mmu-miR-328*	-0.383290622	12.71285697	-3.418920526	0.002698754	0.006220376	-2.512037495
mmu-miR-670*	0.072664024	6.233860838	3.418512194	0.002701306	0.006220376	-2.512958536
mmu-miR-466a-3p	-0.341831862	7.27277749	-3.41672103	0.002712525	0.006226783	-2.516998378
mmu-miR-539-5p	-0.100821403	6.281550663	-3.41592789	0.002717508	0.006226783	-2.518787072
mmu-miR-546	-0.151662612	6.687692713	-3.385096306	0.002918311	0.006670425	-2.588233401
mmu-miR-412-5p	0.106303674	6.369453401	3.375495832	0.002983757	0.006803259	-2.609823381
mmu-miR-679-5p	-0.221324189	6.644250576	-3.372024674	0.003007772	0.006841206	-2.61762537
mmu-miR-5099	0.587876891	10.96724854	3.367299574	0.003040767	0.006883974	-2.628242262
mmu-miR-138-1*	-0.13591102	6.524123562	-3.36720779	0.003041411	0.006883974	-2.628448453
mmu-miR-365-1*	-0.197902793	8.057603727	-3.361613692	0.003080941	0.006956479	-2.641012519
mmu-miR-3103*	-0.388371365	8.925778971	-3.347651011	0.003181814	0.007166803	-2.672346706
mmu-miR-294	-0.162076759	6.672185837	-3.343989176	0.003208799	0.00720486	-2.680558334
mmu-miR-214*	0.199268701	6.927384997	3.343254922	0.003214237	0.00720486	-2.682204588
mmu-miR-302a	-0.092391948	6.367942771	-3.339522362	0.00324202	0.007249626	-2.690571694
mmu-miR-147*	-0.086879379	6.332949686	-3.317450455	0.003411179	0.007609554	-2.739994853
mmu-miR-216a*	-0.090005656	6.38124473	-3.310060794	0.003469719	0.007721582	-2.756520623
mmu-miR-675-3p	-0.170833361	6.583515995	-3.301407088	0.003539522	0.007858077	-2.775859583
mmu-miR-421	0.12421694	6.467408268	3.298106113	0.003566508	0.007899092	-2.783232565
mmu-miR-466g	-0.398538368	8.305339028	-3.292833045	0.003610035	0.007966552	-2.795005864
mmu-miR-5113	-0.249443194	9.528109	-3.292339346	0.003614136	0.007966552	-2.796107873
mmu-miR-345-5p	-0.414986126	8.551006715	-3.288542327	0.003645835	0.008014414	-2.804581736
mmu-miR-338-3p	0.09826371	6.514609425	3.287673979	0.003653122	0.008014414	-2.806519236
mmu-miR-350	0.119387238	6.615921303	3.26928525	0.003810824	0.008340672	-2.847513077
mmu-miR-29b-1*	-0.209895201	6.847027267	-3.267566624	0.003825898	0.008353961	-2.851340862
mmu-miR-379*	0.119663994	6.435224801	3.261041489	0.003883662	0.008460184	-2.865868312
mmu-miR-543	0.097635463	6.391375759	3.254390101	0.003943419	0.008567996	-2.880667745
mmu-miR-100*	0.089692789	6.207499565	3.253485047	0.003951619	0.008567996	-2.882680786
mmu-miR-148b	0.203661654	6.599923212	3.249403113	0.00398881	0.008628475	-2.891757788
mmu-miR-3064-3p	-0.149667018	7.04914946	-3.246042696	0.004019683	0.008675037	-2.899227719
mmu-miR-1892	-0.298395288	11.46449175	-3.244111269	0.004037533	0.008693343	-2.903520045
mmu-miR-3572	-0.091467037	6.45224817	-3.242035029	0.004056807	0.008714623	-2.908133314
mmu-miR-190*	0.083624587	6.273337109	3.218072235	0.004285856	0.009181377	-2.961310292
mmu-miR-149*	-0.313524318	12.97046757	-3.217255946	0.004293877	0.009181377	-2.963119572
mmu-miR-135a	-0.094244771	6.429573598	-3.208267606	0.004383164	0.009350749	-2.983032304
mmu-miR-344b*	0.094642926	6.505974367	3.19883252	0.004478832	0.009532927	-3.003915598
mmu-miR-669a-3p	-0.348165731	7.753031474	-3.197318848	0.004494368	0.009544105	-3.007264067
mmu-miR-501-3p	0.104605148	6.435186479	3.188583584	0.004585056	0.009714457	-3.026577771
mmu-miR-129-5p	-0.154975686	6.72534306	-3.172503663	0.004756671	0.010055104	-3.062085498
mmu-miR-216b*	0.125863036	6.439271327	3.168798246	0.004797094	0.010100248	-3.070259447
mmu-miR-1927	-0.138931019	6.556268072	-3.168551759	0.004799795	0.010100248	-3.070803072
mmu-miR-3966	0.154715051	7.20965771	3.137814963	0.005148418	0.010809349	-3.138482105
mmu-miR-1981*	-0.139682614	6.391697131	-3.12144869	0.005343955	0.011194559	-3.174427681
mmu-miR-1964-5p	-0.122267969	6.33801627	-3.118920649	0.005374794	0.011233803	-3.179974321
mmu-miR-5135	-0.203656129	7.28046164	-3.114860039	0.00542469	0.011312613	-3.188880248
mmu-miR-1900	0.23415753	7.668370312	3.099457637	0.005618069	0.011689615	-3.222624914
mmu-miR-3095-3p	-0.186900886	8.1529625	-3.093104484	0.005699765	0.01182597	-3.236526812
mmu-miR-186	0.129883016	7.014479742	3.092385049	0.005709089	0.01182597	-3.23810044
mmu-miR-376a	0.111178841	6.40601253	3.08858879	0.005758532	0.011901821	-3.246401898
mmu-miR-344d-1*	-0.140425275	6.509944444	-3.075549336	0.005931539	0.012232151	-3.274888358
mmu-miR-3091-5p	-0.107779117	6.526169541	-3.059987593	0.006144603	0.01264344	-3.308828667
mmu-miR-873	0.217849427	7.194666545	3.048122716	0.006312008	0.012959166	-3.334664256
mmu-miR-338-5p	-0.227444076	6.792268803	-3.04625576	0.006338747	0.012985337	-3.338726196
mmu-miR-3082-3p	0.078086002	6.509347939	3.029780184	0.006579517	0.01344888	-3.374532537
mmu-let-7i*	0.119055637	6.498081719	3.025385978	0.006645211	0.013553309	-3.384070346
mmu-miR-300	0.117822482	6.988433534	3.024014015	0.006665851	0.013565592	-3.387047197
mmu-miR-674*	-0.295870154	7.143693481	-3.013093866	0.006832361	0.013874029	-3.41072351
mmu-miR-383*	-0.201175872	6.677996253	-3.010158145	0.006877805	0.013935815	-3.41708307
mmu-miR-292-5p	0.200218353	6.778841633	3.005812571	0.00694561	0.01404254	-3.426492473
mmu-miR-707	0.095228832	6.447471277	3.004745336	0.00696236	0.014045805	-3.428802555
mmu-miR-450a	-0.144135491	6.783945652	-2.972208036	0.007492161	0.015081833	-3.499081105
mmu-miR-135a-1*	-0.190165344	7.35392895	-2.96050039	0.007692136	0.01545087	-3.524296764
mmu-miR-669b*	-0.160002757	6.631189074	-2.955394569	0.007780948	0.015595506	-3.53528142
mmu-miR-298	-0.2369905	8.695495283	-2.950089037	0.007874279	0.015748558	-3.546687867
mmu-miR-1190	0.085302435	6.696197472	2.947308777	0.007923616	0.015813153	-3.552661978
mmu-miR-3105-3p	0.075274211	6.20102569	2.941114448	0.008034611	0.015967453	-3.565964115
mmu-miR-547	-0.141949649	6.561389411	-2.941073732	0.008035345	0.015967453	-3.566051514
mmu-miR-466q	-0.32455428	8.254852329	-2.939247509	0.008068356	0.015998792	-3.569971141
mmu-miR-1902	-0.291770852	13.61804371	-2.935854967	0.008130027	0.016086706	-3.577250003
mmu-miR-1943	-0.348885256	9.193002679	-2.930495433	0.008228379	0.016246671	-3.588742328
mmu-miR-290-5p	0.229273757	7.199647875	2.923835966	0.00835218	0.016456099	-3.603010401
mmu-miR-3066*	0.071014474	6.376179048	2.918311487	0.008456237	0.016625823	-3.614836861
mmu-miR-1895	-0.289390634	10.04739103	-2.884615852	0.009118395	0.01788979	-3.68677386
mmu-miR-3095-5p	0.121361047	6.479067588	2.865197073	0.009522298	0.01864281	-3.728074974
mmu-miR-302d	-0.09251913	6.307189745	-2.85720269	0.009693512	0.018938061	-3.74504415
mmu-miR-3109*	0.066868609	6.377069976	2.849125135	0.0098695	0.019215158	-3.762169638
mmu-miR-208a-3p	-0.22101572	12.5272067	-2.84841519	0.009885113	0.019215158	-3.763673838
mmu-miR-541	0.134536513	6.585433857	2.847854372	0.009897463	0.019215158	-3.764861963
mmu-miR-375*	0.390639599	10.8281991	2.843949955	0.009983856	0.019342418	-3.773130952
mmu-miR-669g	-0.075486422	6.329780245	-2.838871189	0.010097314	0.019521474	-3.78387984
mmu-miR-3094*	-0.194037383	6.48670571	-2.830300186	0.010291591	0.019855709	-3.802001283
mmu-miR-135b	-0.125762372	6.435141985	-2.796203746	0.011100415	0.021371752	-3.873856534
mmu-miR-669f-3p	-0.305644497	7.856516939	-2.794173041	0.011150454	0.021423646	-3.878124114
mmu-miR-342-5p	-0.16792236	7.179844967	-2.78333948	0.011421066	0.021898243	-3.900868118
mmu-miR-5110	-0.31187207	9.548418259	-2.779638042	0.011514952	0.022032733	-3.908630001
mmu-miR-377	0.083480434	6.260363448	2.777300129	0.011574632	0.022101354	-3.913530229
mmu-miR-92a-2*	-0.309415667	10.77634216	-2.771788651	0.011716491	0.022326291	-3.925074962
mmu-miR-103-1*	-0.123935787	6.354890929	-2.770467597	0.011750739	0.022345667	-3.927840621
mmu-miR-467d*	-0.319977829	7.485227852	-2.766337865	0.011858417	0.022504317	-3.936482531
mmu-miR-5109	0.35229162	12.74603581	2.746436425	0.012390638	0.023466352	-3.978047405
mmu-miR-145*	0.091368538	6.615844884	2.742296584	0.012504171	0.023633138	-3.986676611
mmu-miR-452-5p	-0.163713017	7.057647053	-2.731641746	0.012800942	0.024144867	-4.008858682
mmu-miR-31	0.313144509	7.380117644	2.73047359	0.012833884	0.024157899	-4.011288246
mmu-miR-374	0.106384346	6.45601673	2.728348953	0.012894004	0.024221935	-4.015705913
mmu-miR-211*	0.243764992	9.022056909	2.725836745	0.012965437	0.02430692	-4.020927408
mmu-miR-344f-3p	0.087404045	6.295434446	2.723175399	0.013041521	0.024400265	-4.026456478
mmu-miR-25*	-0.115310696	6.525623083	-2.7163213	0.013239427	0.024720701	-4.04068476
mmu-miR-125b-2-3p	0.152977657	6.732674009	2.706998905	0.013513187	0.025181199	-4.060010374
mmu-miR-29a	0.222859424	11.63386114	2.699375349	0.013741045	0.025539426	-4.075791348
mmu-miR-344d	-0.097242829	6.659247143	-2.698731109	0.013760467	0.025539426	-4.077123993
mmu-miR-683	-0.130499519	6.638404914	-2.68801321	0.014087422	0.026094067	-4.099272762
mmu-miR-5124	-0.103582079	6.393525039	-2.684590435	0.014193379	0.026237959	-4.106337302
mmu-miR-744*	-0.086124903	6.314813253	-2.662034599	0.014910746	0.02750929	-4.15278571
mmu-miR-1904	-0.288055824	7.574991867	-2.657906281	0.015045707	0.027703207	-4.161266842
mmu-miR-760-5p	-0.183272211	9.563761147	-2.650956495	0.015275522	0.028070662	-4.175530118
mmu-miR-34a*	0.083089789	6.299355131	2.639736508	0.015653564	0.028708513	-4.198519388
mmu-miR-425*	0.076978601	6.456017075	2.637817303	0.015719109	0.02877186	-4.202447047
mmu-miR-770-3p	-0.123502316	6.909199523	-2.633995223	0.015850414	0.028955087	-4.210264825
mmu-miR-181a	0.347113207	9.250580559	2.632251679	0.015910656	0.029008033	-4.213829289
mmu-miR-361*	-0.140341782	6.617117639	-2.625414109	0.016148999	0.029384845	-4.227796802
mmu-miR-335-3p	-0.403895261	7.05335758	-2.623732024	0.016208147	0.029434757	-4.231230186
mmu-miR-702	-0.245041935	7.762729193	-2.616173469	0.016476469	0.029825366	-4.246645048
mmu-miR-872	-0.094427942	6.495874856	-2.615864856	0.016487514	0.029825366	-4.247273969
mmu-miR-2183	-0.298937729	9.900748655	-2.602539706	0.016971089	0.03064041	-4.274394422
mmu-miR-122	-0.67056736	6.841991845	-2.578406325	0.017881125	0.032220745	-4.323337834
mmu-miR-3075*	0.070033849	6.381164523	2.574326579	0.018039437	0.032443018	-4.331589208
mmu-miR-302c*	0.082697619	6.346662574	2.557142323	0.018720852	0.033603386	-4.366272448
mmu-miR-1946a	0.174259578	9.9059435	2.54535994	0.019201971	0.034400442	-4.389984913
mmu-miR-15a*	-0.255185455	7.018880648	-2.52267445	0.020161183	0.036049283	-4.435482191
mmu-miR-5121	0.192941851	9.912987826	2.508748151	0.020772104	0.037070217	-4.463307976
mmu-miR-214	0.180270494	9.175860772	2.495185249	0.02138372	0.038088469	-4.490330398
mmu-miR-101a*	0.092341016	6.559097862	2.491280611	0.0215629	0.038334044	-4.498095664
mmu-miR-1224*	-0.359295387	8.617637334	-2.479498196	0.022112133	0.039235294	-4.521488809
mmu-miR-344c*	-0.174920379	6.798144754	-2.475846306	0.022285002	0.039466568	-4.528727459
mmu-miR-3473	-0.235780038	14.27885167	-2.463282728	0.022889417	0.040459769	-4.553587186
mmu-miR-28*	-0.242829948	7.12782547	-2.460013412	0.02304919	0.04066473	-4.560045156
mmu-miR-5128	0.20590597	13.89932074	2.458150091	0.023140717	0.040748738	-4.563723771
mmu-miR-182	-0.064025335	6.364097772	-2.456083591	0.02324262	0.040850666	-4.567801758
mmu-miR-3099*	-0.243811483	8.596733688	-2.453062743	0.023392338	0.041036087	-4.573759724
mmu-miR-297a-5*	-0.079242113	6.364733414	-2.434462565	0.024334194	0.042607796	-4.610357348
mmu-miR-302c	-0.251758218	7.378895539	-2.423590491	0.024900963	0.043518067	-4.631679172
mmu-let-7d*	0.296222245	7.613034951	2.410637684	0.025592236	0.044642096	-4.657013513
mmu-miR-103-2*	-0.104740613	6.63880609	-2.406351425	0.02582489	0.044866585	-4.665380569
mmu-miR-700*	-0.111988448	6.6575314	-2.405920251	0.025848402	0.044866585	-4.666221794
mmu-miR-1191	-0.054713445	6.181884849	-2.405598271	0.025865973	0.044866585	-4.666849925
mmu-miR-1938	-0.06296735	6.467122165	-2.399845994	0.026181756	0.045329608	-4.678063898
mmu-miR-709	-0.262493953	15.42069871	-2.394141895	0.026498429	0.045792443	-4.689169284
mmu-miR-714	0.206293421	7.227440509	2.388628202	0.026807907	0.046241149	-4.699890027
mmu-miR-346*	0.252991978	10.8138586	2.382463609	0.027157891	0.046757928	-4.711860084
mmu-miR-710	-0.077471723	6.696428036	-2.378845495	0.027365272	0.047027727	-4.718877495
mmu-miR-293	-0.094143344	6.493831153	-2.367160313	0.028045109	0.048106952	-4.741500352
mmu-miR-341	0.102732019	7.041194438	2.356922221	0.028653582	0.049060007	-4.76127007
mmu-miR-128-1*	0.089007262	7.218103232	2.344782001	0.029390931	0.050229805	-4.784649921
mmu-miR-487b	0.068166188	6.350211699	2.343402149	0.02947584	0.050282314	-4.787302924
mmu-miR-3106	0.069046013	6.269936152	2.322781401	0.030772035	0.052397153	-4.826843458
mmu-miR-712*	0.10761349	6.698902336	2.31608119	0.0312044	0.053008827	-4.839647979
mmu-miR-1b-3p	0.081971915	6.276140328	2.315448675	0.031245505	0.053008827	-4.840855654
mmu-miR-330	-0.112661665	6.847101504	-2.312862136	0.031414113	0.053197622	-4.845792202
mmu-miR-467g	-0.213140212	7.110920337	-2.304207866	0.031984375	0.054064664	-4.862286113
mmu-miR-466h-3p	-0.299925564	9.689300949	-2.294084368	0.032663549	0.055112315	-4.881534573
mmu-miR-1194	-0.090583294	6.720922905	-2.267650739	0.034500004	0.058105269	-4.931560313
mmu-miR-717	-0.081417175	6.543256558	-2.260146953	0.035038346	0.058905045	-4.945698918
mmu-miR-139-3p	0.097736018	6.985515875	2.255235531	0.035394868	0.059396813	-4.954937945
mmu-miR-128-2*	0.114030155	7.414355856	2.254284817	0.035464264	0.059405843	-4.956724982
mmu-miR-698	-0.279814844	7.827519368	-2.252549432	0.035591258	0.059511148	-4.959985793
mmu-miR-669e*	-0.234488319	6.913689409	-2.250135589	0.035768594	0.059700099	-4.964518948
mmu-miR-3091-3p	0.079185257	6.488455144	2.246507039	0.036036695	0.060039592	-4.971327848
mmu-miR-590-5p	0.060608525	6.300325281	2.244621144	0.036176763	0.060164939	-4.974864099
mmu-miR-125b-1-3p	-0.235103604	7.397446639	-2.227913597	0.037439614	0.062153778	-5.006114713
mmu-miR-3106*	0.073847782	6.353042878	2.226014043	0.037585719	0.062273863	-5.009658842
mmu-miR-205*	0.069595995	6.525820152	2.2252302	0.037646161	0.062273863	-5.01112078
mmu-miR-467c*	-0.208131474	7.144570738	-2.217968743	0.038210325	0.06309463	-5.024649266
mmu-miR-343	-0.179339654	6.470024218	-2.214118925	0.038512554	0.063480729	-5.031810828
mmu-miR-669p*	-0.288623277	8.393357667	-2.21097113	0.038761293	0.063777446	-5.037660854
mmu-miR-690	0.115275788	15.92142283	2.205131812	0.039226604	0.064428828	-5.04849955
mmu-miR-487b*	-0.067310342	6.444594346	-2.201591661	0.039511181	0.064781582	-5.055062129
mmu-miR-5116	-0.482826238	11.02690282	-2.190316066	0.040430176	0.066171434	-5.075921382
mmu-miR-3090	0.077990293	6.481841325	2.188016555	0.040619968	0.066365019	-5.080167297
mmu-miR-292-3p	-0.150589707	7.294870866	-2.185567802	0.040822971	0.066579468	-5.08468577
mmu-miR-291a-3p	0.055735553	6.391064383	2.175142875	0.041697586	0.067886596	-5.103887121
mmu-miR-1196	-0.264629119	9.20429733	-2.156101033	0.043339268	0.070435797	-5.138812924
mmu-miR-212-3p	-0.117835057	6.821280479	-2.150119577	0.043866948	0.071168755	-5.14974443
mmu-miR-3078*	-0.059877631	6.454704786	-2.146300761	0.044206885	0.071595095	-5.156713644
mmu-miR-3100-5p	0.226981979	8.867114383	2.13540213	0.045190225	0.073060155	-5.176560576
mmu-miR-544-5p	0.069592003	6.285550135	2.123837242	0.046255321	0.074652066	-5.197551228
mmu-miR-1982.1	-0.160016297	6.978835952	-2.098917722	0.048627934	0.078345005	-5.242535118
mmu-miR-154	0.080000467	6.455219383	2.080648225	0.050436614	0.081118159	-5.275298819
mmu-miR-704	0.117899882	7.7354503	2.072971256	0.051214557	0.082100999	-5.289011309
mmu-miR-3473c	-0.13750207	7.005621743	-2.072872313	0.051224653	0.082100999	-5.289187825
mmu-miR-201*	0.080192776	6.469682415	2.059820663	0.052572295	0.084115672	-5.31242442
mmu-miR-466d-3p	-0.177866604	6.960365812	-2.050854657	0.053516454	0.085478949	-5.328331794
mmu-miR-346	-0.088283039	6.824620424	-2.046256477	0.054006545	0.086113528	-5.336472256
mmu-miR-467f	-0.279497955	8.492087915	-2.043485846	0.054303789	0.086438965	-5.341371517
mmu-miR-149	0.221645765	8.643484691	2.037356899	0.054966548	0.087249083	-5.352193778
mmu-miR-134*	0.088991333	6.530453674	2.037042236	0.055000769	0.087249083	-5.352748821
mmu-miR-19b-2*	-0.048205541	6.152438313	-2.028939858	0.055888546	0.088367427	-5.367021449
mmu-miR-322*	0.078194958	6.461608733	2.028870446	0.055896206	0.088367427	-5.367143559
mmu-miR-872*	0.049501587	6.320656923	1.994703162	0.059783085	0.094351536	-5.4269144
mmu-let-7f-1*	-0.074956858	6.393500105	-1.984956228	0.060935254	0.096006648	-5.443841124
mmu-miR-466m-3p	-0.3609029	8.232261413	-1.976358951	0.061967898	0.097468151	-5.458725114
mmu-miR-804	0.063714306	6.650722395	1.96276645	0.063632316	0.099916733	-5.482168128
mmu-miR-15b*	-0.119336849	6.468462364	-1.960169764	0.063954765	0.100253415	-5.486634184
mmu-miR-762	0.290641798	12.11473776	1.959124018	0.064085031	0.100288211	-5.488431635
mmu-miR-431*	-0.059050871	6.456076985	-1.953894902	0.064739953	0.101142553	-5.497409792
mmu-miR-743b-3p	0.104074539	6.604109258	1.948152736	0.065465967	0.102104903	-5.507250034
mmu-miR-3057-3p	-0.288950896	8.591771047	-1.946479441	0.065678885	0.102265109	-5.510113815
mmu-miR-5105	0.261030031	10.71644674	1.943708611	0.066032808	0.102643963	-5.514852299
mmu-miR-34b-3p	-0.138826926	6.752773715	-1.94081258	0.066404528	0.103049167	-5.519799964
mmu-miR-504	-0.054957562	6.398101109	-1.93620619	0.0669996	0.103799047	-5.527659267
mmu-miR-1247	-0.100716407	7.261251198	-1.934143048	0.067267653	0.104040636	-5.531175201
mmu-miR-491	0.055512435	6.581189155	1.932863341	0.067434394	0.104124988	-5.533354744
mmu-miR-676	0.116214538	7.078459583	1.930771794	0.067707703	0.104373337	-5.536914846
mmu-miR-1983	-0.238711759	11.815869	-1.928364056	0.068023543	0.104686315	-5.541009873
mmu-miR-669a-3-3p	-0.168594661	7.018373395	-1.925473039	0.068404498	0.105098301	-5.545922213
mmu-miR-671-3p	-0.076653783	6.65007812	-1.920653467	0.069043776	0.105905163	-5.554100231
mmu-miR-874	-0.059186657	6.391581184	-1.911993571	0.070205711	0.107509735	-5.568759128
mmu-miR-3087	0.051557135	6.48887809	1.906923082	0.070894019	0.108384925	-5.577320859
mmu-miR-669d*	-0.131656565	6.735460008	-1.900415875	0.071786072	0.109568215	-5.588285461
mmu-miR-3108*	0.069174552	6.434533513	1.895557617	0.072458508	0.110412965	-5.59645462
mmu-miR-1839-5p	-0.160533392	7.356294213	-1.892470277	0.072888706	0.110731084	-5.601638422
mmu-miR-1188*	-0.220327786	9.301530419	-1.892347085	0.072905918	0.110731084	-5.601845145
mmu-miR-467a	-0.04469094	6.215997147	-1.885426872	0.073878573	0.112025026	-5.613442605
mmu-miR-3103	-0.097883692	7.028252552	-1.875630492	0.075274977	0.113956246	-5.629809379
mmu-miR-18a*	-0.072561357	6.638911652	-1.872717971	0.075694581	0.114404839	-5.634663794
mmu-miR-3079-3p	0.042868083	6.338692807	1.861921721	0.07726794	0.116592924	-5.652612059
mmu-miR-665	-0.21286774	10.3855341	-1.859827476	0.077576436	0.116868397	-5.65608518
mmu-miR-764-5p	-0.161993743	8.208871876	-1.854885478	0.078308703	0.117780351	-5.66427011
mmu-miR-467b	-0.074368796	6.521549521	-1.84009576	0.080536385	0.120934895	-5.688672661
mmu-miR-141*	-0.064229568	6.449266941	-1.838486756	0.080782046	0.121107817	-5.691319099
mmu-miR-216a	0.059798641	6.481562966	1.828008339	0.082397944	0.123331116	-5.708513325
mmu-miR-365	0.113048597	6.769824766	1.813672599	0.084654292	0.126504321	-5.731923255
mmu-miR-144*	0.061093754	6.324195989	1.80838457	0.085500064	0.127562796	-5.740525096
mmu-miR-191*	0.03650712	6.404933957	1.797985058	0.087184813	0.129867586	-5.757388826
mmu-miR-883b-5p	-0.091329691	6.409009987	-1.789110106	0.08864529	0.131831457	-5.77172478
mmu-miR-466i-3p	-0.244795517	8.637555241	-1.770353956	0.091801711	0.13630718	-5.801852633
mmu-miR-200a*	-0.044664355	6.469541459	-1.764614649	0.092786774	0.137549723	-5.811025396
mmu-miR-500*	-0.053903953	6.354928802	-1.760533202	0.093492832	0.138375356	-5.817535262
mmu-miR-1249	-0.148761416	8.014416683	-1.755306639	0.09440375	0.139489241	-5.825855455
mmu-miR-300*	0.0639009	6.542630544	1.754494106	0.094546048	0.139489241	-5.827147302
mmu-miR-344g-5p	0.051447771	6.566114133	1.743123471	0.09655685	0.142229772	-5.84517936
mmu-miR-326	-0.057624015	6.798128972	-1.731093188	0.098724249	0.145191922	-5.864163405
mmu-miR-3062*	0.068058015	6.465004519	1.711007372	0.102436029	0.150412397	-5.895642022
mmu-miR-743a*	-0.051092329	6.237062138	-1.691727223	0.106110604	0.155561833	-5.925600195
mmu-miR-3074-5p	0.047088482	6.314262793	1.687984079	0.106836891	0.15637955	-5.931386941
mmu-miR-101b*	0.046501782	6.262667771	1.680131919	0.108374228	0.157919291	-5.943494753
mmu-miR-381*	0.049041162	6.340318214	1.680089605	0.108382563	0.157919291	-5.943559885
mmu-miR-27b*	0.08233867	6.441824263	1.680004439	0.108399341	0.157919291	-5.943690974
mmu-miR-669c*	-0.221948568	9.028879614	-1.678380373	0.108719711	0.158137762	-5.946189792
mmu-miR-328	0.104082821	9.27865356	1.642903234	0.11592148	0.168290455	-6.000318677
mmu-miR-453	-0.073560274	6.515955204	-1.642227959	0.116062382	0.168290455	-6.001340444
mmu-miR-674	0.176906893	8.237586572	1.638850557	0.116769285	0.169051321	-6.006446026
mmu-miR-434-3p	-0.051515884	6.335818756	-1.636424945	0.117279216	0.169525097	-6.010107844
mmu-miR-200b*	-0.053669119	6.48536851	-1.630647053	0.118501465	0.171025442	-6.018813718
mmu-miR-181b	0.211802939	8.255765207	1.628645001	0.118927475	0.171373753	-6.021824822
mmu-miR-181a-1*	0.062432968	6.418123071	1.622873473	0.120162811	0.172885409	-6.030489378
mmu-miR-877*	-0.22137577	9.44235762	-1.620231508	0.120731892	0.173435288	-6.034447773
mmu-miR-3083*	-0.169898314	7.188908369	-1.613131459	0.122272495	0.175376933	-6.045061039
mmu-miR-155	0.145490093	7.550850594	1.610041843	0.122948037	0.176073732	-6.049668239
mmu-miR-742	-0.049019577	6.363768467	-1.607381091	0.123532318	0.176637891	-6.053630464
mmu-miR-99a*	0.050600084	6.432674591	1.603618656	0.124362498	0.177551382	-6.059224614
mmu-miR-1957	-0.161111347	7.904943315	-1.59846325	0.125507632	0.178911033	-6.066873439
mmu-miR-3107	-0.187302132	9.733648617	-1.58188803	0.129249389	0.183962321	-6.091335872
mmu-miR-448-5p	-0.069714249	6.269232211	-1.575910701	0.130621406	0.185630421	-6.100108831
mmu-miR-184	-0.053839672	6.481288358	-1.570940664	0.131771446	0.186978443	-6.107383666
mmu-miR-669m-3p	-0.092410221	6.596123576	-1.568663126	0.132301269	0.187443629	-6.110711393
mmu-miR-466e-5p	-0.155859757	7.019909158	-1.567502097	0.132572041	0.187540936	-6.112406329
mmu-miR-190	0.077871866	6.536769555	1.555463142	0.135407027	0.190985761	-6.129923567
mmu-miR-1968*	-0.050000746	6.177450171	-1.555413655	0.135418783	0.190985761	-6.129995355
mmu-miR-1948*	0.047021492	6.466474005	1.553195921	0.13594652	0.191248408	-6.133210631
mmu-miR-505-5p	-0.240254834	8.319777543	-1.552899498	0.136017187	0.191248408	-6.133640112
mmu-miR-719	-0.043567825	6.279556106	-1.543971734	0.138159881	0.193967276	-6.146545188
mmu-miR-200b	0.054999212	6.413040548	1.539980255	0.139126861	0.1950298	-6.152295919
mmu-miR-489	-0.053873693	6.624281226	-1.538828232	0.139406992	0.195127735	-6.153953516
mmu-miR-5120	-0.042858708	6.46159366	-1.53597822	0.140102019	0.195805231	-6.158050072
mmu-miR-192*	-0.042444727	6.329903534	-1.534885408	0.14036928	0.195883748	-6.159619271
mmu-miR-3084*	0.142129996	7.406672985	1.524662884	0.142889808	0.199101715	-6.174255305
mmu-miR-711	0.262983001	9.43774127	1.517025775	0.144797145	0.201456898	-6.185139116
mmu-miR-551b*	-0.045609913	6.442470895	-1.512843744	0.14585045	0.202618589	-6.19108063
mmu-miR-5103	0.04513739	6.328454614	1.510975281	0.146323084	0.202971333	-6.193730988
mmu-miR-296-5p	0.051394685	6.746504773	1.491622148	0.151293006	0.209383798	-6.221029154
mmu-miR-3107*	-0.113644696	7.673869486	-1.491222333	0.151397121	0.209383798	-6.221590141
mmu-miR-7a-1*	-0.049111841	6.344831963	-1.480698168	0.154158857	0.212886041	-6.236313421
mmu-miR-221*	0.03657165	6.239466946	1.474692929	0.15575311	0.214768033	-6.244677222
mmu-miR-743a	-0.043133504	6.256336408	-1.46994247	0.15702376	0.216198886	-6.251274059
mmu-miR-182*	-0.050582919	6.331699075	-1.456908297	0.160553575	0.220578573	-6.2692861
mmu-miR-1898	-0.073417813	6.613124579	-1.455792007	0.160858857	0.220578573	-6.270822687
mmu-miR-320*	-0.08133772	7.01378878	-1.45557677	0.160917773	0.220578573	-6.271118853
mmu-miR-208a-5p	-0.121174821	10.48523325	-1.435513592	0.166487082	0.227876124	-6.298569893
mmu-miR-196b	-0.067035241	6.494987515	-1.428794957	0.168386584	0.230136598	-6.307693291
mmu-miR-92b*	-0.190767646	10.15811331	-1.427559148	0.168737872	0.230277567	-6.30936763
mmu-miR-3085-3p	-0.051959508	6.458645864	-1.424343854	0.169654615	0.231188668	-6.313718338
mmu-miR-125b-5p	0.284243295	11.21114882	1.418888952	0.171219098	0.232978479	-6.321081203
mmu-miR-203	0.076737101	6.462918956	1.416803208	0.171820358	0.233427586	-6.323890377
mmu-miR-3102	-0.117308148	7.80492376	-1.416000425	0.17205223	0.233427586	-6.324970699
mmu-miR-409-3p	-0.076495375	6.489950888	-1.414910224	0.172367521	0.233513955	-6.326437005
mmu-miR-190b*	0.058680066	6.430126669	1.412762871	0.172989905	0.234015498	-6.329322463
mmu-miR-290-3p	0.069669774	7.017580129	1.401253975	0.176356467	0.238222418	-6.344726038
mmu-miR-98*	-0.043195259	6.267714564	-1.398451108	0.177184263	0.238992727	-6.348461745
mmu-miR-5119	0.127534172	7.324442468	1.392860867	0.178844574	0.240882097	-6.355894134
mmu-miR-3093-3p	-0.043867436	6.665295251	-1.391481903	0.179256037	0.24108638	-6.357723738
mmu-miR-29b-2*	-0.067067199	6.754752818	-1.388283906	0.180213186	0.242022919	-6.361961081
mmu-miR-151-3p	0.114934719	7.225216432	1.384997664	0.181200998	0.242834412	-6.366306972
mmu-miR-325*	-0.04887515	6.27196295	-1.384081561	0.181477138	0.242834412	-6.367516958
mmu-miR-466l-3p	-0.045120507	6.425757196	-1.383666174	0.181602459	0.242834412	-6.368065381
mmu-miR-467e*	-0.111523738	6.608736022	-1.371312321	0.185361228	0.247503913	-6.384313602
mmu-miR-1928	0.051107344	6.326123659	1.369417585	0.185943156	0.247924207	-6.386794953
mmu-miR-3112*	-0.048024773	6.23158988	-1.367192962	0.186628254	0.24848066	-6.389704697
mmu-miR-196a-2*	0.038406826	6.371733986	1.364270391	0.18753134	0.249325335	-6.393521371
mmu-miR-466l-5p	-0.038857276	6.354813337	-1.352716072	0.191135683	0.253753811	-6.408544038
mmu-miR-501-5p	0.071065864	6.782482388	1.333442961	0.197269631	0.261523169	-6.433365349
mmu-miR-20b*	0.039370976	6.426979408	1.331625677	0.19785592	0.26192624	-6.435690415
mmu-miR-1969	-0.03410479	6.297662108	-1.330735612	0.198143571	0.261933381	-6.43682821
mmu-miR-463*	-0.0521158	6.197438053	-1.323160831	0.200604915	0.264809903	-6.446485464
mmu-miR-669l*	-0.064360149	6.423900706	-1.321857447	0.201030847	0.264995208	-6.448142513
mmu-miR-30c-1*	-0.132917335	8.385269072	-1.307339064	0.205823388	0.270927807	-6.466507492
mmu-miR-3070a	-0.042574588	6.427837425	-1.300877108	0.207985008	0.273385393	-6.474626554
mmu-miR-23b*	0.041563676	6.374919972	1.292121786	0.210941991	0.27688001	-6.485572868
mmu-miR-3089-3p	0.06447499	6.66524349	1.280531163	0.214906733	0.281685661	-6.499967705
mmu-miR-1963	-0.04127657	6.482508768	-1.274117656	0.217125266	0.284192168	-6.50788557
mmu-miR-2182	0.120177593	8.686201848	1.269574437	0.218707532	0.285859985	-6.513473996
mmu-miR-876-3p	0.035858396	6.259444915	1.267881062	0.219299557	0.286230645	-6.5155526
mmu-miR-3078	-0.049242707	6.425256482	-1.26478367	0.220385646	0.287244212	-6.519348509
mmu-miR-1839-3p	0.05052578	6.358475624	1.262263804	0.221272285	0.287995344	-6.522430813
mmu-miR-216b	-0.038982392	6.289142488	-1.24455006	0.22758279	0.295594103	-6.543950052
mmu-miR-532-5p	0.066526934	6.673449528	1.244092486	0.227747611	0.295594103	-6.544502481
mmu-miR-1907	-0.191653287	10.65208976	-1.237177346	0.230249637	0.29842411	-6.552829914
mmu-miR-1947*	0.03248618	6.472339125	1.229181617	0.233168783	0.301786096	-6.562408946
mmu-miR-378*	0.155931675	8.720317257	1.222444487	0.235650276	0.304573059	-6.570438686
mmu-miR-3067*	-0.033706364	6.434033835	-1.217958501	0.237313719	0.306296427	-6.575764286
mmu-miR-30d	0.114447162	11.99444015	1.214780553	0.238497521	0.307396804	-6.579526815
mmu-miR-298*	-0.032300355	6.326454971	-1.208266394	0.240938082	0.310111705	-6.58721272
mmu-miR-687	-0.051739621	6.383572493	-1.206243193	0.241699922	0.310661396	-6.589592581
mmu-miR-452-3p	0.042740996	6.43802112	1.201784728	0.243385201	0.312394836	-6.594824826
mmu-miR-3085-5p	-0.030367049	6.256301172	-1.191548211	0.247288136	0.316444884	-6.606774408
mmu-miR-3075	0.068255365	7.03219586	1.190925762	0.247526973	0.316444884	-6.607498164
mmu-miR-721	-0.079318656	7.231316329	-1.190131614	0.247831944	0.316444884	-6.608421086
mmu-miR-582-3p	-0.028679117	6.309028463	-1.189942634	0.247904559	0.316444884	-6.608640633
mmu-miR-802*	0.028069221	6.248101059	1.186934902	0.249062417	0.317486158	-6.612130755
mmu-miR-434-5p	0.031908041	6.357001371	1.182437429	0.250801346	0.319264265	-6.61733523
mmu-miR-542-3p	-0.041076453	6.554311162	-1.15709823	0.260769208	0.331498391	-6.646335791
mmu-miR-29a*	-0.040975889	6.981176529	-1.149765029	0.263708245	0.334775994	-6.654626131
mmu-miR-874*	0.065215968	10.81596783	1.135359348	0.269553254	0.341728715	-6.670777417
mmu-miR-345-3p	0.058342987	6.715213041	1.131224471	0.271248493	0.343408733	-6.67538028
mmu-miR-344e*	-0.044583825	6.460176087	-1.127174753	0.272916421	0.345049644	-6.679874017
mmu-miR-106a*	0.028278827	6.24937711	1.125911426	0.27343828	0.34523908	-6.681272954
mmu-miR-376b*	-0.029862994	6.248751626	-1.120050989	0.275868725	0.347834479	-6.687744379
mmu-miR-202-3p	0.040247627	6.970224422	1.11725105	0.277035499	0.348831673	-6.690825713
mmu-miR-92a-1*	-0.029603596	6.284755041	-1.116076348	0.27752609	0.348975896	-6.692116445
mmu-miR-1962	0.087991159	7.687602117	1.102748283	0.283136901	0.355549451	-6.706676891
mmu-miR-141	-0.03587969	6.364633664	-1.095201439	0.286350393	0.359098871	-6.714852855
mmu-miR-2137	0.102874762	13.51077596	1.092769544	0.287391534	0.359918142	-6.717476867
mmu-miR-3971	-0.077724519	7.545319218	-1.080951427	0.292490217	0.365809868	-6.730154813
mmu-miR-5111	-0.078572881	8.337806639	-1.076576181	0.294394311	0.367695721	-6.734817272
mmu-miR-16-2*	0.036767113	6.50619586	1.074472115	0.295313171	0.368347611	-6.737053463
mmu-miR-30a	0.100604272	11.59033365	1.072063939	0.296367372	0.369166337	-6.739608075
mmu-miR-875-3p	0.032031088	6.414329189	1.063899122	0.299961742	0.373142757	-6.748231311
mmu-miR-195*	-0.097294555	7.565337844	-1.059757023	0.301797117	0.374536241	-6.75258346
mmu-miR-181d*	-0.032736395	6.304507641	-1.059434979	0.301940151	0.374536241	-6.752921199
mmu-miR-467b*	-0.178513388	7.875841607	-1.058641633	0.30229272	0.374536241	-6.753752819
mmu-miR-22	-0.168858142	13.50913456	-1.055823202	0.303547635	0.375589606	-6.756702716
mmu-miR-1905	0.090224063	8.138029546	1.050910244	0.305744037	0.37780355	-6.76182801
mmu-miR-483*	-0.113516291	7.985979279	-1.033863034	0.313453017	0.386814361	-6.779445729
mmu-miR-669i	-0.053055038	6.705958538	-1.032888994	0.313897613	0.386848585	-6.780444551
mmu-miR-3081	0.050209128	6.571756678	1.0264842	0.31683217	0.389947286	-6.786991215
mmu-miR-363-5p	-0.083178771	6.917833115	-1.024404536	0.317789184	0.390607103	-6.789109062
mmu-miR-1931	0.096821781	9.093164621	1.019301978	0.320145894	0.39298332	-6.79428891
mmu-miR-1264-3p	0.02614514	6.247929383	1.01468967	0.322286729	0.395088619	-6.798951014
mmu-miR-1912*	0.039902346	6.458859433	1.013168146	0.322995154	0.395434701	-6.800484781
mmu-miR-137	0.023121917	6.215821828	1.007757087	0.325523402	0.398004898	-6.80592254
mmu-miR-449a	0.027294807	6.39821884	0.996408902	0.33087057	0.40401038	-6.817241193
mmu-miR-615-3p	0.039637603	6.737338857	0.988985694	0.334401226	0.407784938	-6.824582272
mmu-miR-210*	0.087959132	9.44663854	0.979755781	0.338827517	0.412592872	-6.833640589
mmu-miR-429	0.026532011	6.18386603	0.978914118	0.339233148	0.412592872	-6.834462766
mmu-miR-1956	-0.061699049	7.041301643	-0.9730194	0.34208344	0.414682294	-6.840203006
mmu-miR-1197*	-0.03125462	6.264411783	-0.97290145	0.342140641	0.414682294	-6.840317543
mmu-miR-3077*	0.075982788	9.773775424	0.972590158	0.342291635	0.414682294	-6.840619768
mmu-miR-2139	0.027817766	6.414405431	0.971361287	0.342888155	0.414863374	-6.841811983
mmu-miR-3100-3p	0.058546212	8.669994007	0.968729492	0.344168087	0.415869772	-6.844360658
mmu-miR-3110	-0.032070401	6.563235167	-0.966270756	0.345366815	0.416775559	-6.846736051
mmu-miR-5129	-0.061900143	7.331796324	-0.965309293	0.345836343	0.416800164	-6.847663428
mmu-miR-3094	0.037461932	6.292543126	0.953142934	0.351815543	0.423456321	-6.859325708
mmu-miR-3967	0.036338244	6.492701564	0.94391128	0.35639921	0.428417703	-6.868084703
mmu-miR-547*	-0.019781909	6.240297621	-0.939136052	0.358786013	0.430695641	-6.872584834
mmu-miR-1193-3p	-0.026743052	6.330550091	-0.938265223	0.359222442	0.430695641	-6.873403242
mmu-miR-539-3p	0.02604792	6.325184159	0.925009675	0.365909957	0.438147665	-6.885774901
mmu-miR-3084	0.089269464	7.451774188	0.92140288	0.36774399	0.439776318	-6.88911323
mmu-miR-3087*	-0.069649307	8.553237842	-0.914559698	0.371240606	0.443386464	-6.895414102
mmu-miR-222*	-0.02772906	6.309037204	-0.912238601	0.372431627	0.444237211	-6.897541443
mmu-miR-3076-3p	0.031110807	6.515796655	0.907278258	0.37498545	0.446709239	-6.902071035
mmu-miR-183	-0.029473256	6.308018199	-0.897691992	0.379953832	0.452047636	-6.910760334
mmu-miR-181b-2*	0.036500825	6.522353648	0.89585194	0.380912456	0.452607886	-6.912418475
mmu-miR-367*	0.025020462	6.318603088	0.887247902	0.385416137	0.457373625	-6.920130204
mmu-miR-1894-3p	-0.166153335	11.47796759	-0.883028059	0.387637709	0.45942247	-6.92388727
mmu-miR-3104-3p	-0.021061399	6.502347053	-0.876849414	0.390905626	0.462704619	-6.929358416
mmu-miR-3059	-0.040792951	6.965402657	-0.86386547	0.39783137	0.470302563	-6.940739566
mmu-miR-705	-0.12366379	10.34933874	-0.859260906	0.400306487	0.472626489	-6.944737873
mmu-miR-324-3p	-0.047533036	7.189379816	-0.851021483	0.404760259	0.477277662	-6.951842893
mmu-miR-3110*	-0.034405916	6.741762804	-0.847506185	0.4066701	0.478921133	-6.954854824
mmu-miR-471-5p	0.023408276	6.215396725	0.841002725	0.410218615	0.482487801	-6.960396426
mmu-miR-146a*	0.020913928	6.276982142	0.81835721	0.422728581	0.496572307	-6.979381772
mmu-miR-1945	0.027575821	6.545821238	0.806106695	0.429595279	0.503956962	-6.989450212
mmu-miR-145	0.102590443	11.38532681	0.805061285	0.430184469	0.503956962	-6.990302825
mmu-miR-708	-0.025761092	6.263872351	-0.804246096	0.430644257	0.503956962	-6.990966954
mmu-miR-488*	-0.022128211	6.270452375	-0.786911107	0.440494103	0.514834417	-7.00494014
mmu-miR-3061-3p	-0.024572279	6.367886508	-0.780677313	0.444069913	0.518360855	-7.009895047
mmu-miR-382	0.039978606	6.565422387	0.778534061	0.445303427	0.519147714	-7.011590037
mmu-miR-1933-3p	-0.038506304	6.390419712	-0.757988124	0.45723454	0.532388524	-7.027615874
mmu-miR-691	-0.137578889	8.890412112	-0.752247922	0.460602139	0.535637575	-7.032020929
mmu-miR-9	-0.042092403	6.555131485	-0.74562051	0.46450874	0.53950452	-7.037067458
mmu-miR-1199	-0.026230532	6.330962542	-0.744075913	0.465422063	0.539889593	-7.038237542
mmu-miR-210	0.066256826	7.951112012	0.7399169	0.467886626	0.542070897	-7.041376715
mmu-miR-1953	-0.019882335	6.346534736	-0.734815431	0.470920271	0.544905251	-7.045204487
mmu-miR-672*	-0.023728782	6.440466524	-0.733390146	0.471769916	0.54520857	-7.046269433
mmu-miR-181a-2*	-0.019598946	6.327335599	-0.727941667	0.475026245	0.548288999	-7.050322364
mmu-miR-3960	0.074375463	11.63047104	0.724243847	0.47724382	0.550164305	-7.05305671
mmu-miR-669j	-0.015612879	6.199924387	-0.719446957	0.480129569	0.552804268	-7.056584067
mmu-miR-1934	-0.078613252	9.142312986	-0.714185736	0.483306392	0.555200173	-7.060427263
mmu-miR-376b	0.021901033	6.278535541	0.71401937	0.483407047	0.555200173	-7.060548352
mmu-miR-27a*	0.023819143	6.368041128	0.711865549	0.484711257	0.556009946	-7.062113586
mmu-miR-323-5p	-0.035966391	7.360011388	-0.698303156	0.492970697	0.564786182	-7.071866336
mmu-miR-485*	-0.025668187	6.837029628	-0.691899968	0.49689825	0.56858394	-7.076408789
mmu-miR-106b*	0.029268083	6.485343773	0.671112456	0.509771625	0.582596143	-7.090880241
mmu-miR-130b*	-0.022567034	6.161038191	-0.666886283	0.512411635	0.584892986	-7.093770739
mmu-miR-1193-5p	-0.01674675	6.170870831	-0.660161775	0.516628072	0.588981389	-7.098333956
mmu-miR-1950	-0.02131039	6.203185045	-0.658748088	0.517516944	0.589270827	-7.099287645
mmu-miR-1929	-0.021643558	6.400994873	-0.640620673	0.528989859	0.60159631	-7.111342892
mmu-miR-5114	-0.036574578	7.047660594	-0.620922075	0.541613426	0.615198603	-7.124076712
mmu-miR-450a-1*	0.016268498	6.339579953	0.609966832	0.548703368	0.622489884	-7.130992942
mmu-miR-143	-0.062964402	11.90694691	-0.592343081	0.560211579	0.634769652	-7.141870014
mmu-miR-30d*	0.019662467	6.481774987	0.589076257	0.562358553	0.63642529	-7.143852423
mmu-miR-3092	0.018114346	6.506067915	0.581150731	0.56758496	0.641050151	-7.148617849
mmu-miR-1298*	0.014776552	6.296039864	0.580784984	0.56782675	0.641050151	-7.148836257
mmu-miR-3076-5p	-0.036815292	8.089061628	-0.576277634	0.570810853	0.643636053	-7.151516937
mmu-miR-5112	0.062679402	11.1015477	0.56596818	0.577666319	0.649978574	-7.157572339
mmu-miR-29c*	-0.033758276	6.913422715	-0.565712968	0.577836555	0.649978574	-7.157720899
mmu-miR-215*	-0.01171777	6.244229489	-0.546541484	0.590696731	0.663639911	-7.16869494
mmu-miR-490-3p	0.021877747	6.560191481	0.52314718	0.606579053	0.680659446	-7.181588377
mmu-miR-1954	-0.035106695	6.461234904	-0.520984113	0.608057879	0.681494821	-7.182752819
mmu-miR-192	-0.034299576	6.606854683	-0.519608174	0.608999468	0.681726787	-7.183491083
mmu-miR-3961	-0.013654675	6.598617552	-0.518415073	0.6098165	0.68181893	-7.184129706
mmu-miR-1843b-3p	0.031079361	7.057855995	0.511794593	0.614359679	0.68607194	-7.187647429
mmu-miR-542-5p	-0.015120839	6.373515714	-0.503691585	0.619941946	0.691473709	-7.191892917
mmu-miR-675-5p	-0.016082146	6.744017235	-0.483262845	0.63412	0.706438608	-7.202302891
mmu-miR-5107	-0.073831863	12.81582878	-0.481053472	0.635662189	0.707307567	-7.203403512
mmu-miR-3473b	0.030256063	15.72361508	0.479253311	0.636919997	0.707858391	-7.204296637
mmu-miR-153*	-0.016226186	6.385058869	-0.476866885	0.638589176	0.70886454	-7.205475584
mmu-miR-467a*	-0.041790443	7.024563704	-0.467361881	0.64525693	0.715410312	-7.210114149
mmu-miR-7a	-0.036160658	6.900961171	-0.461670836	0.64926398	0.718444156	-7.212847718
mmu-miR-682	-0.014448698	6.2440452	-0.461277056	0.649541645	0.718444156	-7.213035649
mmu-miR-3090*	0.039406811	9.790829259	0.457779005	0.652010518	0.719824395	-7.214698196
mmu-miR-96	-0.012796139	6.148748944	-0.457311401	0.652340858	0.719824395	-7.214919498
mmu-miR-5100	-0.055350415	14.84465205	-0.453471366	0.655056431	0.721962432	-7.216728492
mmu-miR-18b	0.024335734	6.885902008	0.452161312	0.655983994	0.722127101	-7.217342223
mmu-miR-1198-3p	0.015462594	6.361391262	0.446584194	0.659939158	0.725620307	-7.219935507
mmu-miR-133a	0.09111747	13.94823132	0.443228924	0.662323584	0.72738022	-7.221480461
mmu-miR-10a*	0.023154987	6.622155697	0.436054193	0.667434664	0.731961223	-7.224745762
mmu-miR-665*	0.016577414	6.88410327	0.435160655	0.668072366	0.731961223	-7.22514876
mmu-miR-5098	-0.012240606	6.293688555	-0.43339262	0.669334942	0.732479748	-7.225943778
mmu-miR-708*	0.013148689	6.301052487	0.426942281	0.673949717	0.736661175	-7.228817309
mmu-miR-374c*	0.013782863	6.3268546	0.422839476	0.676891891	0.739006676	-7.230623031
mmu-miR-883a-3p	0.031187287	7.268820283	0.419744684	0.679114726	0.740562239	-7.231973774
mmu-miR-96*	-0.016640868	6.326556695	-0.417944519	0.680409078	0.741102845	-7.232754983
mmu-miR-337-5p	-0.017078476	6.588646844	-0.413579516	0.6835518	0.743653072	-7.234635541
mmu-miR-509-5p	0.013389111	6.258123593	0.406514041	0.688651316	0.748323679	-7.237638389
mmu-miR-5131	0.014316047	6.633508642	0.404485202	0.690118465	0.749040861	-7.238491246
mmu-miR-1195	-0.05034883	13.69447288	-0.402478779	0.691570638	0.74974013	-7.239330552
mmu-miR-1943*	0.034259695	9.377194639	0.395212851	0.696839625	0.754570795	-7.242335584
mmu-miR-1912	0.016720315	6.418781304	0.391980388	0.699188776	0.755497808	-7.24365514
mmu-miR-193*	0.012197611	6.490775063	0.39116719	0.699780247	0.755497808	-7.243985423
mmu-miR-1981	0.034322889	7.517321201	0.390675379	0.700138055	0.755497808	-7.244184846
mmu-miR-3063	-0.008651519	6.468506477	-0.373106427	0.712966451	0.768447	-7.251146643
mmu-miR-344*	0.013131143	6.417728083	0.358279584	0.723861208	0.779284456	-7.256776047
mmu-miR-200c	0.012736499	6.455671937	0.34773999	0.731642628	0.786748967	-7.260640645
mmu-miR-217	-0.010155188	6.30475853	-0.337865465	0.73896009	0.793697875	-7.264157927
mmu-miR-3113*	0.011799178	6.383435561	0.285945155	0.777839897	0.83449182	-7.281001275
mmu-miR-377*	0.005506973	6.279392815	0.282895769	0.780143266	0.835996479	-7.281904112
mmu-miR-133b	-0.041920419	13.98950405	-0.279940388	0.782377612	0.836875526	-7.282769953
mmu-miR-1298	0.013573438	6.778538618	0.278347029	0.783583037	0.836875526	-7.283233018
mmu-miR-541*	0.009557856	6.232722697	0.27823343	0.783669	0.836875526	-7.283265932
mmu-miR-741	-0.008872607	6.358453933	-0.251569212	0.803922617	0.856750137	-7.290622522
mmu-miR-421*	-0.015988125	6.418751926	-0.251301811	0.804126475	0.856750137	-7.290692572
mmu-miR-134	0.009240422	6.787987445	0.246310744	0.807934129	0.859819807	-7.291986471
mmu-miR-3104-5p	0.021660235	9.475478764	0.241294778	0.811765717	0.862907887	-7.293260831
mmu-miR-3086-3p	0.00585266	6.30791877	0.229320191	0.820932304	0.871653522	-7.296197685
mmu-miR-129-2-3p	0.030826806	9.877032221	0.217185878	0.830248076	0.880537388	-7.299022032
mmu-miR-137*	-0.006899075	6.387823659	-0.215656811	0.831423828	0.880777754	-7.299367095
mmu-miR-450b-5p	0.015923034	6.679085192	0.211955468	0.834271594	0.882786818	-7.300192324
mmu-miR-1a-1*	0.006733624	6.326419222	0.205492587	0.83924964	0.887042899	-7.30159915
mmu-miR-143*	-0.00862922	7.542997057	-0.201934044	0.841993585	0.888930657	-7.302355248
mmu-miR-188-3p	-0.00545472	6.327217938	-0.197365817	0.845519109	0.891638334	-7.303306594
mmu-miR-1a	-0.021459032	14.80622255	-0.190973193	0.850458186	0.895644021	-7.304601471
mmu-miR-504*	-0.025819509	10.32135072	-0.189951869	0.851247874	0.895644021	-7.304804413
mmu-miR-703	-0.004785367	6.316489067	-0.178599679	0.860036005	0.9038657	-7.306987127
mmu-miR-493*	-0.004848725	6.286085003	-0.168051931	0.868218167	0.910433006	-7.30889503
mmu-miR-490-5p	0.006431027	6.538917307	0.168014804	0.868246994	0.910433006	-7.308901541
mmu-miR-2136	0.024152854	9.052201615	0.155707385	0.877813409	0.919425331	-7.310980883
mmu-miR-299*	-0.005931838	6.451513666	-0.151773981	0.880874925	0.921591805	-7.311612174
mmu-miR-3072*	0.012624626	9.214460699	0.146491149	0.884989761	0.924854164	-7.312434686
mmu-miR-1958	0.004380514	6.804383049	0.143988422	0.886940325	0.925401286	-7.312814199
mmu-miR-5108	-0.0046033	6.539627241	-0.143260617	0.887507699	0.925401286	-7.312923338
mmu-miR-295*	0.005146742	6.504691325	0.140905893	0.889343786	0.92627501	-7.313272664
mmu-miR-742*	-0.00353828	6.331758647	-0.133148584	0.895396984	0.931534082	-7.314382593
mmu-miR-1843-3p	-0.007004093	6.891912697	-0.131663516	0.896556575	0.93169597	-7.314587926
mmu-miR-1971	-0.012128311	7.891877933	-0.129669764	0.898113737	0.932270187	-7.314859977
mmu-miR-712	0.007119224	6.983187452	0.126771862	0.900377809	0.933423046	-7.315248012
mmu-miR-1935	0.018902621	13.27741789	0.125673656	0.901236045	0.933423046	-7.315392776
mmu-miR-496*	0.003383439	6.456894226	0.118202432	0.907077963	0.937028757	-7.316344241
mmu-miR-1964-3p	0.003755188	6.611894262	0.11685743	0.908130236	0.937028757	-7.316509345
mmu-miR-211	0.005795516	6.928481331	0.116609148	0.9083245	0.937028757	-7.316539616
mmu-miR-495*	-0.002998114	6.275562486	-0.116057259	0.908756338	0.937028757	-7.316606673
mmu-miR-465a-5p	-0.005898235	6.428866103	-0.108925958	0.914338945	0.941738669	-7.317444586
mmu-let-7f-2*	0.003270753	6.267238898	0.105651184	0.916904083	0.942690722	-7.317811589
mmu-miR-320	0.014348277	9.02675549	0.105152278	0.917294959	0.942690722	-7.317866519
mmu-miR-1934*	-0.01075912	8.761473032	-0.100838968	0.920675185	0.945117889	-7.318330589
mmu-miR-212-5p	-0.00342469	6.29027644	-0.084538027	0.933463181	0.957186555	-7.319909055
mmu-miR-5125	-0.002250048	6.419415198	-0.080644237	0.936520709	0.95926183	-7.320245057
mmu-miR-681	0.002714056	6.689278421	0.076030158	0.94014513	0.961912548	-7.32062272
mmu-miR-327	0.00656252	8.119034683	0.071579947	0.943642096	0.964427164	-7.320965909
mmu-miR-700	0.006768202	7.636519375	0.067672548	0.946713488	0.966501779	-7.321250184
mmu-miR-30e	0.007516726	11.41681851	0.063913752	0.949668876	0.968453535	-7.321508601
mmu-miR-3101*	0.003473307	6.620069751	0.059527083	0.953118874	0.970083264	-7.321791522
mmu-miR-5132	0.005994637	7.697612319	0.059223474	0.95335769	0.970083264	-7.321810359
mmu-miR-423-3p	-0.003321353	7.531102991	-0.057185226	0.954961074	0.970650467	-7.321934331
mmu-miR-679-3p	-0.00157256	6.439612774	-0.054933452	0.956732655	0.971387203	-7.322066245
mmu-miR-3074-1-3p	0.001223901	6.414612141	0.052010552	0.959032586	0.972658185	-7.322229573
mmu-miR-181b-1*	-0.00152343	6.241738369	-0.045056384	0.964506021	0.977141471	-7.322582285
mmu-miR-33*	0.001335821	6.301157955	0.042715798	0.966348651	0.977940619	-7.322689633
mmu-miR-200c*	0.000976331	6.335236641	0.03645039	0.971282025	0.981552746	-7.322948817
mmu-miR-181c*	-0.001299111	6.591432226	-0.034447716	0.972859187	0.981552746	-7.323023012
mmu-miR-1247*	0.008252832	10.91888856	0.034153266	0.973091085	0.981552746	-7.323033567
mmu-miR-693-5p	-0.001285198	6.545297368	-0.030901777	0.97565199	0.982311481	-7.3231441
mmu-miR-720	-0.001904892	15.68550927	-0.030510313	0.975960329	0.982311481	-7.323156663
mmu-miR-3061-5p	-0.000762054	7.222916793	-0.014314929	0.988719556	0.993735191	-7.323536027
mmu-miR-185	0.001853027	8.853110745	0.013385585	0.989451849	0.993735191	-7.323549479
mmu-miR-133a*	0.001678212	9.466821372	0.011160271	0.991205365	0.99388934	-7.323578024
mmu-miR-127*	-0.000273198	6.220468268	-0.010472487	0.991747338	0.99388934	-7.323585799
mmu-miR-150	0.000503177	7.942252486	0.005638909	0.995556295	0.99663025	-7.323626495
mmu-miR-763	-0.000148772	6.520018937	-0.004129156	0.996746037	0.996746037	-7.323634202
