# Supplementary material for: circSnx12 Is Involved in Ferroptosis During Heart Failure by Targeting miR-224-5p
Source: Front Cardiovasc Med. 2021 Apr 21;8:656093. doi: 10.3389/fcvm.2021.656093 (PMC8097164; doi:10.3389/fcvm.2021.656093)
Supplement: Supplementary file 2 [file Table_2.XLS]

Category	Term	Count	X.	PValue	Gene	fdr
GOTERM_BP_DIRECT	GO:0055114~oxidation-reduction process	9	9.401709402	2.47E-09	PGD, NDUFAB1, CBR4, CYP1A2, HIGD1A, NDUFA11, NDUFS5, PRXL2B, XDH	2.22E-08
GOTERM_BP_DIRECT	GO:0045454~cell redox homeostasis	7	1.495726496	0.003987977	PTGES2, TXNL1, TXN2, TXNRD1,GLRX3,GLRX5, P4HB	0.009976291
GOTERM_BP_DIRECT	GO:2000379~positive regulation of reactive oxygen species metabolic process	5	1.068376068	0.005542384	GRB2, MAPK14, THBS1, XDH, EIF5A	0.009976291
GOTERM_BP_DIRECT	GO:0060048~cardiac muscle contraction	5	1.068376068	0.025195434	CSRP3, MYH7, MYL4, MYL1, ANK2	0.028344863
GOTERM_BP_DIRECT	GO:0006879~cellular iron ion homeostasis	4	0.641025641	0.024737163	ISCU, TFRC, ATP6V1A, GLRX3	0.028344863
GOTERM_BP_DIRECT	GO:0006979~response to oxdative stress	6	0.427350427	0.049936143	ALAD, MTND3, RCAN2, TXN2, TXNRD1, MTCO1	0.049936143
GOTERM_BP_DIRECT	GO:0006880~intracellular sequestering of iron ion	1	1.068376068	0.005542384	FTH1	0.009976291
GOTERM_BP_DIRECT	GO:2000378~negative regulation of reactive oxygen species metabolic process	1	1.495726496	0.003987977	SIRT3	0.009976291
GOTERM_BP_DIRECT	GO:0055072~iron ion homeostasis	1	1.068376068	0.025195434	ANK1	0.028344863
